# Supplementary material for: 2-[(E)-Benzyl­imino­meth­yl]-4-methyl­phenol
Source: Acta Crystallogr Sect E Struct Rep Online. 2008 Apr 16;64(Pt 5):o862. doi: 10.1107/S1600536808010131 (PMC2961287; doi:10.1107/S1600536808010131)
Supplement: Supplementary file 2 [file e-64-0o862-Isup2.hkl]

# 
# h,k,l, Fc-squared, Fo-squared, sigma(Fo-squared) and status flag 
# 
data_I
_shelx_title ' C15H15NO in P2(1)/c' 
_shelx_refln_list_code          4 
_shelx_F_calc_maximum      140.73 
_exptl_crystal_F_000       480.00 
_reflns_d_resolution_high  0.7702 
 
loop_ 
 _symmetry_equiv_pos_as_xyz 
 'x, y, z' 
 '-x, y+1/2, -z+1/2' 
 '-x, -y, -z' 
 'x, -y-1/2, z-1/2' 
 
_cell_length_a    14.2477 
_cell_length_b     6.1724 
_cell_length_c    14.5293 
_cell_angle_alpha  90.000 
_cell_angle_beta  102.791 
_cell_angle_gamma  90.000 
 
_shelx_F_squared_multiplier     1.000 
 
loop_ 
 _refln_index_h 
 _refln_index_k 
 _refln_index_l 
 _refln_F_squared_calc 
 _refln_F_squared_meas 
 _refln_F_squared_sigma 
 _refln_observed_status 
   3   0   0      169.37      138.97      3.78 o 
   4   0   0      380.48      353.73      5.82 o 
   5   0   0      306.65      279.22      8.89 o 
   6   0   0        0.99        0.08      0.75 o 
   7   0   0        0.07        0.66      0.85 o 
   8   0   0       79.59       81.31      2.07 o 
   9   0   0        6.10        7.99      1.28 o 
  10   0   0       47.81       51.72      3.46 o 
  11   0   0       28.33       29.20      1.94 o 
  12   0   0        4.60        6.75      1.80 o 
  13   0   0       70.86       59.61      3.05 o 
  14   0   0        5.60        3.99      1.78 o 
  15   0   0       26.02       30.65      2.35 o 
  16   0   0       25.98       25.52      4.14 o 
  17   0   0        4.87        3.02      2.15 o 
  18   0   0        2.62        0.79      1.71 o 
   1   1   0     2044.30     1920.48     14.72 o 
   2   1   0     3015.19     2935.46     27.29 o 
   3   1   0      376.28      366.68      3.26 o 
   4   1   0       55.43       45.83      0.86 o 
   5   1   0      344.41      369.35      6.85 o 
   6   1   0      140.55      160.18      2.90 o 
   7   1   0      320.75      325.02      4.86 o 
   8   1   0       37.77       36.85      1.79 o 
   9   1   0       14.33       12.15      0.93 o 
  10   1   0       81.36       85.11      2.18 o 
  11   1   0       15.32       15.92      1.91 o 
  12   1   0        0.80        0.12      1.35 o 
  13   1   0        1.52        0.30      1.07 o 
  14   1   0       62.53       62.49      2.08 o 
  15   1   0       10.91       12.19      1.63 o 
  16   1   0        0.92        1.09      1.72 o 
  17   1   0        2.35        5.36      1.58 o 
   0   2   0      408.00      337.36      6.26 o 
   1   2   0      729.36      714.59      3.98 o 
   2   2   0        1.59        1.00      0.32 o 
   3   2   0       99.55       95.93      1.23 o 
   4   2   0        0.74        0.10      0.29 o 
   5   2   0     1312.21     1355.65     13.55 o 
   6   2   0       92.30      117.15      1.02 o 
   7   2   0      139.41      158.49      1.85 o 
   8   2   0       63.77       72.33      1.78 o 
   9   2   0       60.07       60.21      1.40 o 
  10   2   0       73.57       78.59      1.46 o 
  11   2   0        1.36        1.80      0.99 o 
  12   2   0        0.86        0.95      1.04 o 
  13   2   0        2.27        1.98      1.13 o 
  14   2   0        0.65        3.14      1.18 o 
  15   2   0        0.00       -0.75      2.26 o 
  16   2   0        0.03        1.96      1.70 o 
  17   2   0        2.12        1.70      1.58 o 
   1   3   0      152.30      156.39      2.17 o 
   2   3   0       51.68       47.51      1.18 o 
   3   3   0       82.59       72.32      1.23 o 
   4   3   0       97.87      114.51      1.07 o 
   5   3   0       54.83       48.28      0.58 o 
   6   3   0        0.21        0.25      0.42 o 
   7   3   0       11.37       19.97      0.68 o 
   8   3   0        2.26        2.56      0.42 o 
   9   3   0        7.30        5.45      0.53 o 
  10   3   0       34.73       34.82      1.56 o 
  11   3   0       95.53       82.01      1.47 o 
  12   3   0       33.01       24.98      1.18 o 
  13   3   0       20.34       19.33      1.03 o 
  14   3   0        0.01        1.78      1.15 o 
  15   3   0        0.45       -0.30      1.89 o 
  16   3   0        2.03        2.95      1.90 o 
   0   4   0        1.16        1.88      0.65 o 
   1   4   0       10.00       11.97      0.73 o 
   2   4   0       81.75       75.82      0.85 o 
   3   4   0       45.27       34.46      0.58 o 
   4   4   0       85.41       91.89      1.03 o 
   5   4   0       86.59       82.79      1.15 o 
   6   4   0       38.28       36.61      0.85 o 
   7   4   0       11.25       14.50      0.68 o 
   8   4   0        4.98        3.40      0.67 o 
   9   4   0        0.05       -0.50      0.50 o 
  10   4   0        1.17        0.03      0.44 o 
  11   4   0        0.19        0.22      0.39 o 
  12   4   0        5.82        4.94      1.06 o 
  13   4   0        0.42        0.68      1.16 o 
  14   4   0        1.23        0.50      1.82 o 
  15   4   0        0.16        2.50      2.45 o 
   1   5   0        0.00        0.20      0.66 o 
   2   5   0        0.07        0.04      0.42 o 
   3   5   0       10.75       10.36      0.62 o 
   4   5   0        0.18       -0.16      0.44 o 
   5   5   0      216.57      223.21      1.61 o 
   6   5   0       55.55       53.30      0.90 o 
   7   5   0       13.71       10.94      3.87 o 
   8   5   0        0.63        0.11      1.67 o 
   9   5   0        5.99        3.16      1.54 o 
  10   5   0        3.94        1.79      1.12 o 
  11   5   0        4.04        3.04      3.63 o 
  12   5   0        0.38        5.33      2.39 o 
  13   5   0        3.90        5.74      3.29 o 
  14   5   0        0.02       -4.11      5.72 o 
   0   6   0       57.62       57.72      2.38 o 
   1   6   0       31.69       32.00      1.29 o 
   2   6   0        0.01        0.51      0.51 o 
   3   6   0        7.69        5.98      0.63 o 
   4   6   0        0.19        0.31      0.39 o 
   5   6   0        1.84        1.36      0.56 o 
   6   6   0        1.56       -2.37      2.37 o 
   7   6   0        2.34        1.74      4.16 o 
   8   6   0        2.49        1.83      2.70 o 
   9   6   0        2.68        1.02      3.08 o 
  10   6   0        0.96        2.08      2.80 o 
  11   6   0        0.12        2.68      2.46 o 
   1   7   0        0.09       -0.27      0.57 o 
   2   7   0        3.37        1.83      1.29 o 
   3   7   0        0.21        0.05      0.91 o 
   4   7   0        0.04        1.37      1.79 o 
   5   7   0        1.86        0.07      1.06 o 
   6   7   0        3.64        1.40      1.71 o 
   7   7   0        3.07        3.45      1.94 o 
   8   7   0        0.49       -2.37      2.93 o 
 -18   1   1        1.79        2.01      1.41 o 
 -17   1   1        0.00        1.33      1.65 o 
 -16   1   1        0.60        0.79      1.27 o 
 -15   1   1        1.00        3.31      1.21 o 
 -14   1   1        1.97        2.05      1.31 o 
 -13   1   1       33.35       34.64      1.72 o 
 -12   1   1       47.23       42.71      1.65 o 
 -11   1   1       97.66       96.76      1.94 o 
 -10   1   1       40.13       42.35      2.05 o 
  -9   1   1       30.96       28.15      2.24 o 
  -8   1   1       91.00       97.20      1.54 o 
  -7   1   1      541.70      609.71      9.72 o 
  -6   1   1      516.70      569.55      6.52 o 
  -5   1   1      342.74      363.81      4.34 o 
  -4   1   1        0.07        0.32      0.50 o 
  -3   1   1      663.61      644.20      4.65 o 
  -2   1   1       46.35       37.92      0.60 o 
  -1   1   1     2897.40     2918.14     20.70 o 
   0   1   1     3284.28     3175.73     16.36 o 
   1   1   1       42.52       37.62      0.52 o 
   2   1   1      226.17      211.11      1.96 o 
   3   1   1     1199.94     1128.22     17.26 o 
   4   1   1     1263.66     1233.18     20.15 o 
   5   1   1      306.09      303.84      4.16 o 
   6   1   1       24.33       23.95      0.94 o 
   7   1   1       31.44       30.95      1.06 o 
   8   1   1        3.73        2.81      0.83 o 
   9   1   1        0.32        0.55      0.81 o 
  10   1   1       56.33       53.30      2.66 o 
  11   1   1      182.76      187.71      2.61 o 
  12   1   1       63.63       63.42      4.09 o 
  13   1   1        0.34       -0.06      1.12 o 
  14   1   1        7.14        8.99      1.73 o 
  15   1   1        0.36        3.19      1.96 o 
  16   1   1        0.08       -1.85      2.61 o 
  17   1   1        3.05        2.21      3.18 o 
 -17   2   1        2.55        5.05      2.57 o 
 -16   2   1        1.09        0.68      1.18 o 
 -15   2   1        0.00        1.93      1.64 o 
 -14   2   1        0.53       -0.19      1.10 o 
 -13   2   1        9.81       12.89      1.56 o 
 -12   2   1       23.62       27.98      2.43 o 
 -11   2   1        6.57        7.28      0.96 o 
 -10   2   1       19.73       21.29      0.99 o 
  -9   2   1        1.92        3.30      0.72 o 
  -8   2   1       95.88       94.61      2.19 o 
  -7   2   1        0.57        0.27      0.29 o 
  -6   2   1      128.25      126.44      1.02 o 
  -5   2   1       15.45       16.17      0.38 o 
  -4   2   1      215.17      194.97      1.77 o 
  -3   2   1      299.69      292.89      2.54 o 
  -2   2   1      425.85      383.56      2.79 o 
  -1   2   1     1509.44     1484.24     15.57 o 
   0   2   1     3219.18     3048.36     17.72 o 
   1   2   1       67.37       64.66      1.08 o 
   2   2   1      218.73      216.57      1.23 o 
   3   2   1      111.06      115.08      1.48 o 
   4   2   1      324.37      331.96      3.37 o 
   5   2   1     1533.91     1631.55     13.17 o 
   6   2   1      947.98     1017.73      9.60 o 
   7   2   1       25.92       23.10      0.86 o 
   8   2   1       41.00       47.01      1.31 o 
   9   2   1        0.06        0.40      0.78 o 
  10   2   1        3.57        4.01      0.96 o 
  11   2   1       95.16       91.43      2.16 o 
  12   2   1        0.02        0.74      1.01 o 
  13   2   1        5.29        4.90      1.27 o 
  14   2   1        0.01        3.17      1.62 o 
  15   2   1        0.60        1.98      1.29 o 
  16   2   1        0.06        1.29      2.30 o 
  17   2   1        3.48       10.61      5.31 o 
 -16   3   1        0.06       -0.55      1.24 o 
 -15   3   1        0.56       -0.51      1.01 o 
 -14   3   1        2.21        2.75      1.02 o 
 -13   3   1        0.05        0.44      1.10 o 
 -12   3   1        1.96        2.40      0.50 o 
 -11   3   1       10.83        8.25      0.58 o 
 -10   3   1       49.17       49.25      1.29 o 
  -9   3   1       17.07       16.51      0.54 o 
  -8   3   1       33.69       37.13      1.04 o 
  -7   3   1        0.90        0.85      0.34 o 
  -6   3   1       38.21       41.92      0.66 o 
  -5   3   1       26.11       29.08      0.48 o 
  -4   3   1      455.75      472.16      2.95 o 
  -3   3   1       88.74      107.23      0.75 o 
  -2   3   1      245.08      230.53      1.98 o 
  -1   3   1       47.65       39.63      0.62 o 
   0   3   1       29.04       30.06      0.64 o 
   1   3   1      123.86      118.96      1.22 o 
   2   3   1        4.56        3.96      0.43 o 
   3   3   1      108.90      113.15      0.94 o 
   4   3   1        6.48        6.30      0.48 o 
   5   3   1       39.76       43.11      0.83 o 
   6   3   1       37.95       48.31      1.00 o 
   7   3   1        2.84        4.68      0.56 o 
   8   3   1        1.41        1.68      0.60 o 
   9   3   1       32.06       33.41      1.83 o 
  10   3   1        0.10        0.32      0.62 o 
  11   3   1        0.25       -0.84      0.84 o 
  12   3   1        1.14        0.37      1.32 o 
  13   3   1       11.86       11.83      1.91 o 
  14   3   1        0.12        0.41      1.21 o 
  15   3   1        1.81        3.39      3.11 o 
  16   3   1        1.42        2.02      1.58 o 
 -15   4   1        0.51        1.68      4.85 o 
 -14   4   1        1.16        3.47      6.23 o 
 -13   4   1        0.07        0.52      1.12 o 
 -12   4   1        2.90        1.49      0.83 o 
 -11   4   1        9.78        5.75      0.74 o 
 -10   4   1        1.76        0.89      0.68 o 
  -9   4   1       11.14       11.49      1.11 o 
  -8   4   1       22.17       21.64      0.66 o 
  -7   4   1        6.45        5.69      1.31 o 
  -6   4   1       19.17       17.10      2.44 o 
  -5   4   1       25.27       23.65      1.18 o 
  -4   4   1       11.49       11.14      0.50 o 
  -3   4   1        1.57        1.77      0.54 o 
  -2   4   1      176.24      201.73      2.98 o 
  -1   4   1       61.64       71.28      0.89 o 
   0   4   1        9.45       12.36      0.49 o 
   1   4   1        9.19        7.48      0.56 o 
   2   4   1        0.23        0.01      0.52 o 
   3   4   1       99.76       97.47      1.27 o 
   4   4   1       90.03       84.74      1.19 o 
   5   4   1      713.99      732.34      4.02 o 
   6   4   1      318.73      321.03      2.22 o 
   7   4   1      176.38      183.88      1.70 o 
   8   4   1        1.18        1.54      0.66 o 
   9   4   1        4.51        4.88      0.63 o 
  10   4   1        2.57        0.91      0.86 o 
  11   4   1        1.18        1.94      1.02 o 
  12   4   1        0.05        0.96      1.14 o 
  13   4   1        7.80        5.10      0.99 o 
  14   4   1        0.01        1.46      1.14 o 
  15   4   1        0.07        1.20      2.81 o 
 -14   5   1        0.57        2.72      2.59 o 
 -13   5   1        0.67       -0.45      2.95 o 
 -12   5   1        3.13        4.36      2.36 o 
 -11   5   1        9.56       12.91      2.45 o 
 -10   5   1        0.02       -2.13      3.47 o 
  -9   5   1        8.04        8.43      2.11 o 
  -8   5   1       31.05       31.33      3.29 o 
  -7   5   1      137.62      133.14      4.63 o 
  -6   5   1      305.94      311.27      9.39 o 
  -5   5   1      208.14      206.34      3.81 o 
  -4   5   1       41.51       42.71      2.36 o 
  -3   5   1       32.67       29.13      1.16 o 
  -2   5   1       63.28       65.56      1.64 o 
  -1   5   1        0.67        0.16      0.53 o 
   0   5   1       13.50       13.31      0.82 o 
   1   5   1       46.93       51.87      1.01 o 
   2   5   1       48.34       49.58      1.22 o 
   3   5   1        0.37        0.73      0.54 o 
   4   5   1        6.86        7.82      0.84 o 
   5   5   1        4.40        4.18      1.41 o 
   6   5   1       27.15       27.78      1.12 o 
   7   5   1       12.21       14.31      0.97 o 
   8   5   1        0.17        0.45      0.69 o 
   9   5   1        0.13        0.26      0.60 o 
  10   5   1        1.27        0.73      0.77 o 
  11   5   1        0.42        3.49      4.00 o 
  12   5   1        0.68        3.57      6.41 o 
  13   5   1        0.58       -0.89      3.36 o 
 -11   6   1        0.16        2.44      3.44 o 
 -10   6   1        0.12       -3.55      3.55 o 
  -9   6   1        4.61        5.35      2.28 o 
  -8   6   1        5.57        5.92      2.18 o 
  -7   6   1        3.32        2.10      4.29 o 
  -6   6   1       12.56       17.77      2.77 o 
  -5   6   1        8.32        8.05      1.59 o 
  -4   6   1        3.79        1.99      0.42 o 
  -3   6   1        3.38        2.26      0.65 o 
  -2   6   1        3.12        1.28      0.75 o 
  -1   6   1       32.68       30.72      1.72 o 
   0   6   1       30.83       34.62      1.07 o 
   1   6   1        3.40        3.81      0.77 o 
   2   6   1       17.90       17.86      0.84 o 
   3   6   1        1.46        1.39      0.56 o 
   4   6   1        4.60        2.58      0.98 o 
   5   6   1        7.29        6.00      1.15 o 
   6   6   1        2.87        1.75      0.55 o 
   7   6   1        1.62        4.46      1.94 o 
   8   6   1        5.74       11.75      5.25 o 
   9   6   1        0.05       -0.94      2.09 o 
  10   6   1        0.13        2.84      3.71 o 
  11   6   1        0.01       -2.72      3.05 o 
  -8   7   1        0.28        2.88      2.52 o 
  -7   7   1        8.31        4.80      2.49 o 
  -6   7   1       13.14       18.16      4.20 o 
  -5   7   1        2.10        1.91      1.10 o 
  -4   7   1        3.07        4.34      1.49 o 
  -3   7   1        0.01       -0.11      0.90 o 
  -2   7   1        5.97        4.65      0.99 o 
  -1   7   1        9.92        5.65      1.17 o 
   0   7   1        7.87        4.76      0.79 o 
   1   7   1       13.95       10.22      0.95 o 
   2   7   1        0.05        0.70      0.94 o 
   3   7   1        0.00        1.18      1.00 o 
   4   7   1        0.49        0.70      1.30 o 
   5   7   1        0.01       -0.49      1.59 o 
   6   7   1        0.12        2.84      2.50 o 
   7   7   1        2.00        2.64      2.77 o 
   8   7   1        0.86       -1.81      2.95 o 
 -18   0   2        0.80       -0.78      1.47 o 
 -17   0   2        6.01        3.72      1.51 o 
 -16   0   2        0.16        0.53      1.12 o 
 -15   0   2        5.49        2.81      1.62 o 
 -14   0   2        6.25        8.21      1.50 o 
 -13   0   2      784.66      799.89      7.77 o 
 -12   0   2      300.58      298.66      4.43 o 
 -11   0   2      156.03      146.73      3.17 o 
 -10   0   2        0.00       -0.09      1.21 o 
  -9   0   2        1.99        1.87      1.01 o 
  -8   0   2      123.82      122.23      2.25 o 
  -7   0   2      186.78      200.91      2.31 o 
  -6   0   2      101.74       88.39      1.01 o 
  -5   0   2       53.46       63.97      1.00 o 
  -4   0   2        3.44        2.15      0.51 o 
  -3   0   2     1770.38     1705.87     11.33 o 
  -2   0   2     1275.54     1222.09      7.59 o 
   1   0   2      335.40      322.70      4.97 o 
   2   0   2     7705.28     7225.49    168.01 o 
   3   0   2     8587.63     8385.26    224.97 o 
   4   0   2      586.63      583.51     14.85 o 
   5   0   2       51.68       43.87      1.62 o 
   6   0   2        4.13        0.92      0.95 o 
   7   0   2       34.85       35.41      1.47 o 
   8   0   2      434.83      479.70     19.55 o 
   9   0   2      144.37      141.60      3.94 o 
  10   0   2      408.04      384.78     11.50 o 
  11   0   2      747.95      724.76     32.45 o 
  12   0   2      208.55      195.76      4.72 o 
  13   0   2        3.19        3.37      1.80 o 
  14   0   2       12.95       19.21      4.89 o 
  15   0   2       10.20       21.46      5.82 o 
  16   0   2        4.56        6.50      3.98 o 
  17   0   2        0.38        4.72      5.20 o 
 -18   1   2        0.19        1.97      1.93 o 
 -17   1   2        1.61        1.98      0.94 o 
 -16   1   2        5.11        4.08      0.85 o 
 -15   1   2       21.71       21.12      1.01 o 
 -14   1   2        0.04       -1.03      1.03 o 
 -13   1   2       31.97       31.41      1.13 o 
 -12   1   2      242.10      229.32      2.27 o 
 -11   1   2        0.73        0.88      0.78 o 
 -10   1   2       15.58       15.85      0.96 o 
  -9   1   2        6.34       10.03      0.80 o 
  -8   1   2      139.46      151.40      1.75 o 
  -7   1   2      939.24     1029.56     10.05 o 
  -6   1   2        0.50       -0.05      0.23 o 
  -5   1   2        1.24        0.38      0.25 o 
  -4   1   2      663.58      644.62      8.26 o 
  -3   1   2     1264.22     1187.29     16.15 o 
  -2   1   2      987.86     1021.47     11.11 o 
  -1   1   2     1274.88     1223.76      5.62 o 
   0   1   2      942.03      858.32      3.95 o 
   1   1   2    11263.72     9989.24     78.05 o 
   2   1   2      113.33      108.75      1.40 o 
   3   1   2     1147.77     1114.71     12.51 o 
   4   1   2       33.19       33.60      1.92 o 
   5   1   2       56.74       48.39      1.00 o 
   6   1   2       25.60       25.73      0.92 o 
   7   1   2       59.98       61.05      2.34 o 
   8   1   2        4.03        4.13      0.89 o 
   9   1   2        0.00        0.61      0.88 o 
  10   1   2       54.55       65.56      2.05 o 
  11   1   2        3.58        1.73      1.21 o 
  12   1   2        7.54        7.12      1.27 o 
  13   1   2        0.84        0.56      1.28 o 
  14   1   2        1.85        0.95      1.26 o 
  15   1   2        3.19        2.52      2.02 o 
  16   1   2        0.44        1.38      1.48 o 
  17   1   2        8.28       10.07      2.10 o 
 -17   2   2        0.70       -0.77      1.72 o 
 -16   2   2        0.95        2.03      1.21 o 
 -15   2   2        1.21        0.77      0.58 o 
 -14   2   2        0.01        0.44      0.76 o 
 -13   2   2        0.80        0.82      0.47 o 
 -12   2   2        0.38       -0.40      0.58 o 
 -11   2   2        4.25        3.37      0.65 o 
 -10   2   2       51.72       48.49      1.21 o 
  -9   2   2       24.87       25.34      1.25 o 
  -8   2   2      298.40      308.78      1.90 o 
  -7   2   2       67.99       64.34      0.93 o 
  -6   2   2      475.96      554.36      4.96 o 
  -5   2   2       44.03       37.13      8.44 o 
  -4   2   2      359.51      373.19      3.09 o 
  -3   2   2      143.57      151.86      1.13 o 
  -2   2   2      918.47      877.53     15.28 o 
  -1   2   2        4.99        6.85      1.13 o 
   0   2   2      917.85      949.06      4.58 o 
   1   2   2       31.14       37.57      0.73 o 
   2   2   2        0.63        1.36      0.43 o 
   3   2   2      457.01      458.68      3.40 o 
   4   2   2       25.18       28.85      1.37 o 
   5   2   2     1278.68     1431.42     17.05 o 
   6   2   2      277.15      280.33      5.50 o 
   7   2   2        0.14        0.97      0.78 o 
   8   2   2        0.00       -0.65      0.79 o 
   9   2   2       34.84       30.65      1.21 o 
  10   2   2        9.23        9.84      1.37 o 
  11   2   2        4.06        3.92      1.62 o 
  12   2   2       25.12       23.06      1.59 o 
  13   2   2        0.01       -0.81      1.40 o 
  14   2   2        2.59        1.69      2.12 o 
  15   2   2        0.08        0.47      1.48 o 
  16   2   2        1.39        2.73      2.09 o 
 -17   3   2        2.14        0.47      2.03 o 
 -16   3   2        0.07        0.17      1.35 o 
 -15   3   2        0.10       -0.45      1.01 o 
 -14   3   2        2.80        3.54      1.05 o 
 -13   3   2       14.03       11.05      1.23 o 
 -12   3   2        0.01       -0.15      0.87 o 
 -11   3   2        0.65        0.55      0.77 o 
 -10   3   2        1.43        0.90      0.80 o 
  -9   3   2        6.17        6.28      0.78 o 
  -8   3   2        8.09        6.01      0.63 o 
  -7   3   2       30.89       29.72      5.66 o 
  -6   3   2       43.87       50.65      2.12 o 
  -5   3   2        2.30        1.42      0.36 o 
  -4   3   2      263.22      290.80      2.27 o 
  -3   3   2       56.03       64.49      2.15 o 
  -2   3   2      637.85      689.93      3.19 o 
  -1   3   2     1091.69     1088.49      5.88 o 
   0   3   2     2134.53     2235.81     15.37 o 
   1   3   2       28.33       33.41      0.61 o 
   2   3   2        1.09        2.07      0.45 o 
   3   3   2       17.72       19.74      1.03 o 
   4   3   2       65.27       66.54      0.85 o 
   5   3   2        0.08        0.14      0.64 o 
   6   3   2        0.04        0.48      0.58 o 
   7   3   2        2.54        3.03      0.65 o 
   8   3   2        3.89        2.65      0.64 o 
   9   3   2        1.37        1.84      0.93 o 
  10   3   2        0.70        1.05      0.77 o 
  11   3   2       26.68       28.34      1.88 o 
  12   3   2        0.03        1.85      1.20 o 
  13   3   2        1.39        1.95      1.50 o 
  14   3   2        0.59        1.73      1.43 o 
  15   3   2        2.44       -0.25      1.97 o 
  16   3   2        0.28        1.51      1.46 o 
 -15   4   2        0.42        2.15      2.88 o 
 -14   4   2        2.66       -0.41      7.04 o 
 -13   4   2        0.40       -0.45      1.26 o 
 -12   4   2        3.44        2.37      1.10 o 
 -11   4   2       18.66       15.73      3.47 o 
 -10   4   2        1.28        1.45      0.41 o 
  -9   4   2        6.80        8.87      2.26 o 
  -8   4   2       15.88       22.35      2.04 o 
  -7   4   2       13.43       11.29      2.21 o 
  -6   4   2        6.51        6.39      2.26 o 
  -5   4   2        3.21        2.21      1.51 o 
  -4   4   2        6.47        5.67      0.79 o 
  -3   4   2        0.72        0.53      0.28 o 
  -2   4   2       69.26       71.71      0.87 o 
  -1   4   2       20.82       16.64      0.49 o 
   0   4   2        1.17        1.65      0.60 o 
   1   4   2        8.71       10.90      0.72 o 
   2   4   2        1.75        1.89      0.56 o 
   3   4   2        0.03        0.00      0.52 o 
   4   4   2       14.62       12.78      0.68 o 
   5   4   2      468.70      460.61      3.26 o 
   6   4   2        2.21        1.85      0.68 o 
   7   4   2       36.02       38.89      1.15 o 
   8   4   2        8.19        9.16      1.10 o 
   9   4   2        2.24        1.15      0.71 o 
  10   4   2        0.91        0.94      0.64 o 
  11   4   2        0.66       -0.20      1.38 o 
  12   4   2        2.31        0.73      0.89 o 
  13   4   2        0.09        0.39      1.11 o 
  14   4   2        0.05        1.58      1.69 o 
  15   4   2        0.00       -0.11      1.90 o 
 -11   5   2        0.06        5.34      3.31 o 
  -9   5   2        2.29        2.51      1.95 o 
  -8   5   2       42.85       50.12      3.29 o 
  -7   5   2       78.88       85.17      2.94 o 
  -6   5   2       33.80       31.83      3.72 o 
  -5   5   2        0.05       -0.73      0.73 o 
  -4   5   2       26.81       23.37      1.04 o 
  -3   5   2       20.86       23.62      0.69 o 
  -2   5   2       25.44       25.99      0.84 o 
  -1   5   2        0.01        0.19      0.50 o 
   0   5   2       13.17       15.07      0.62 o 
   1   5   2        2.67        4.09      0.69 o 
   2   5   2        3.23        1.89      0.73 o 
   3   5   2       57.31       54.91      1.16 o 
   4   5   2       63.14       61.62      1.82 o 
   5   5   2       34.06       36.10      1.33 o 
   6   5   2       11.16       11.94      0.71 o 
   7   5   2       17.77       18.27      1.52 o 
   8   5   2        3.62        2.80      0.59 o 
   9   5   2        0.08       -0.09      0.64 o 
  10   5   2        0.07        1.40      1.05 o 
  11   5   2        0.07       -0.53      1.23 o 
  12   5   2        0.04        0.71      1.80 o 
  13   5   2        0.31        1.89      3.14 o 
 -10   6   2        1.26       -0.45      2.99 o 
  -9   6   2        0.04       10.26      5.63 o 
  -8   6   2        1.44        3.26      2.82 o 
  -7   6   2        9.93       10.78      1.94 o 
  -6   6   2       11.90        9.16      1.48 o 
  -5   6   2        2.89        2.57      1.16 o 
  -4   6   2       16.20       18.73      1.16 o 
  -3   6   2        0.05       -0.17      0.44 o 
  -2   6   2        0.05        0.25      0.54 o 
  -1   6   2        1.95        1.60      0.66 o 
   0   6   2        3.15        2.26      0.61 o 
   1   6   2        0.26        1.27      0.62 o 
   2   6   2        7.32        9.12      1.00 o 
   3   6   2       28.58       33.36      1.05 o 
   4   6   2       24.19       23.89      0.96 o 
   5   6   2        3.06        1.77      0.90 o 
   6   6   2        2.28        1.24      1.34 o 
   7   6   2        0.08        0.18      1.75 o 
   8   6   2        0.67       -5.70      7.88 o 
   9   6   2        0.01        1.85      4.34 o 
  10   6   2        4.75        4.92      2.56 o 
  11   6   2        3.90       10.56      7.77 o 
  -9   7   2        0.34        1.07      2.95 o 
  -8   7   2        0.11        0.66      1.96 o 
  -7   7   2        3.17        3.76      2.58 o 
  -6   7   2       11.33       17.48      3.72 o 
  -5   7   2        8.99        6.81      1.16 o 
  -4   7   2        0.21        0.51      1.05 o 
  -3   7   2        0.06        0.69      1.19 o 
  -2   7   2        9.53        6.19      1.49 o 
  -1   7   2        0.61        0.03      1.14 o 
   0   7   2        3.43        3.30      0.75 o 
   1   7   2       13.39       11.73      1.01 o 
   2   7   2        0.04        1.99      0.92 o 
   3   7   2        1.19        0.03      1.57 o 
   4   7   2        2.93        3.71      2.44 o 
   5   7   2        0.92        2.28      4.02 o 
   6   7   2        0.16        0.60      2.41 o 
   7   7   2        0.03       -2.82      2.82 o 
 -18   1   3        1.29       10.20      4.58 o 
 -17   1   3        0.00        1.61      1.36 o 
 -16   1   3        0.30        1.50      0.85 o 
 -15   1   3        2.01        0.94      0.93 o 
 -14   1   3       31.62       26.08      1.83 o 
 -13   1   3       20.66       22.70      0.91 o 
 -12   1   3        7.39        8.84      0.69 o 
 -11   1   3       19.75       17.25      0.87 o 
 -10   1   3       30.11       27.99      1.09 o 
  -9   1   3      132.56      140.95      2.68 o 
  -8   1   3        4.33        4.13      0.45 o 
  -7   1   3      374.70      370.66      4.49 o 
  -6   1   3       34.10       42.23      1.31 o 
  -5   1   3        1.58        1.26      0.47 o 
  -4   1   3       41.33       43.03      0.45 o 
  -3   1   3       44.48       38.41      0.59 o 
  -2   1   3     3841.91     3849.09     23.28 o 
  -1   1   3     7945.50     7896.82     51.56 o 
   0   1   3     3092.81     2876.23     21.83 o 
   1   1   3     3579.94     3501.71     35.08 o 
   2   1   3     1077.42     1069.88     12.71 o 
   3   1   3      278.69      270.15      4.95 o 
   4   1   3      855.25      849.05     10.17 o 
   5   1   3     1227.75     1354.40     20.69 o 
   6   1   3        4.17       11.18      1.14 o 
   7   1   3       92.76       90.09      2.87 o 
   8   1   3      106.76      112.23      2.29 o 
   9   1   3        7.74        7.86      1.14 o 
  10   1   3        4.90        5.67      1.22 o 
  11   1   3        5.95        4.42      1.43 o 
  12   1   3        0.98        0.51      1.33 o 
  13   1   3        0.33        0.25      1.21 o 
  14   1   3        0.85        0.44      2.96 o 
  15   1   3        0.10        0.68      1.79 o 
  16   1   3        0.96       -0.92      1.68 o 
  17   1   3        0.25       12.80      3.91 o 
 -17   2   3        0.36        2.72      1.75 o 
 -16   2   3        0.01       -0.86      1.65 o 
 -15   2   3        6.78        4.99      1.51 o 
 -14   2   3        1.39        1.73      1.08 o 
 -13   2   3       82.74       75.64      2.24 o 
 -12   2   3       20.98       18.54      1.63 o 
 -11   2   3       31.58       32.42      5.56 o 
 -10   2   3       13.18        8.53      2.88 o 
  -9   2   3        1.69        0.74      0.80 o 
  -8   2   3      105.32      125.46      2.84 o 
  -7   2   3      603.56      663.85      5.25 o 
  -6   2   3      433.29      470.40      7.25 o 
  -5   2   3      156.45      150.78      1.00 o 
  -4   2   3       21.41       19.80      1.04 o 
  -3   2   3       22.65       23.58      1.01 o 
  -2   2   3      425.79      386.34      1.97 o 
  -1   2   3      369.13      373.70      2.74 o 
   0   2   3      201.75      179.24      1.14 o 
   1   2   3       88.19       87.04      0.89 o 
   2   2   3        3.81        4.23      0.56 o 
   3   2   3      295.76      295.88      4.11 o 
   4   2   3      623.42      609.87     10.41 o 
   5   2   3      127.86      118.44      2.54 o 
   6   2   3        1.77        1.28      0.94 o 
   7   2   3        0.26        0.84      0.91 o 
   8   2   3       41.68       42.83      2.01 o 
   9   2   3        0.27        1.84      1.22 o 
  10   2   3       23.57       22.07      1.35 o 
  11   2   3       46.39       41.03      1.68 o 
  12   2   3        6.80        6.11      1.66 o 
  13   2   3        1.57       -0.47      1.40 o 
  14   2   3        0.31       -0.73      1.29 o 
  15   2   3        0.05        4.55      2.56 o 
  16   2   3       10.90       11.93      1.86 o 
 -17   3   3        0.26        0.63      2.25 o 
 -16   3   3        0.00        2.10      6.38 o 
 -15   3   3        0.03        2.06      1.24 o 
 -14   3   3        0.39        0.17      1.18 o 
 -13   3   3        2.04        3.17      1.28 o 
 -12   3   3        5.74        7.41      1.13 o 
 -11   3   3        3.42        4.21      0.87 o 
 -10   3   3        5.69        5.11      1.07 o 
  -9   3   3        0.92        1.14      0.80 o 
  -8   3   3      135.75      144.40      3.03 o 
  -7   3   3      477.36      490.93      5.61 o 
  -6   3   3      226.87      208.39      3.55 o 
  -5   3   3       56.57       64.70      1.24 o 
  -4   3   3      152.21      143.72      2.16 o 
  -3   3   3      130.74      122.59      2.35 o 
  -2   3   3        0.05        0.59      0.48 o 
  -1   3   3      306.00      277.02      1.68 o 
   0   3   3      372.27      385.92      4.16 o 
   1   3   3      145.16      148.90      1.10 o 
   2   3   3        9.75       11.09      1.35 o 
   3   3   3       59.58       52.33      0.95 o 
   4   3   3       75.39       74.92      0.98 o 
   5   3   3        4.40        4.59      0.64 o 
   6   3   3       79.76       87.39      1.39 o 
   7   3   3       18.32       18.50      0.89 o 
   8   3   3       10.34       14.14      1.84 o 
   9   3   3       31.68       32.15      1.63 o 
  10   3   3       11.22       13.97      1.17 o 
  11   3   3        7.81        5.98      1.14 o 
  12   3   3        2.05        2.84      1.42 o 
  13   3   3        0.01       -0.52      0.89 o 
  14   3   3        1.82        1.66      1.19 o 
  15   3   3        0.59        0.36      1.75 o 
 -15   4   3        2.21        2.69      2.32 o 
 -13   4   3        2.95        8.18      3.60 o 
 -12   4   3        0.74        0.41      0.44 o 
 -11   4   3        8.05        6.88      3.08 o 
 -10   4   3       29.18       39.29      3.31 o 
  -9   4   3        6.82        7.73      1.91 o 
  -8   4   3      148.87      160.99      3.46 o 
  -7   4   3      250.87      257.43      4.85 o 
  -6   4   3      206.54      210.05      8.71 o 
  -5   4   3       26.04       28.78      2.50 o 
  -4   4   3       33.02       33.06      1.49 o 
  -3   4   3       11.16       15.28      0.87 o 
  -2   4   3        0.52        0.28      0.42 o 
  -1   4   3        0.00        1.22      0.56 o 
   0   4   3        0.40        2.43      0.59 o 
   1   4   3        2.16        1.24      0.52 o 
   2   4   3        1.74        1.93      0.55 o 
   3   4   3       13.37       15.33      1.17 o 
   4   4   3       57.06       55.56      1.74 o 
   5   4   3       54.58       56.04      1.45 o 
   6   4   3       54.06       54.20      1.59 o 
   7   4   3        0.00       -0.59      0.96 o 
   8   4   3        8.77        9.29      0.87 o 
   9   4   3        2.63        1.62      0.82 o 
  10   4   3       23.66       19.55      0.99 o 
  11   4   3        5.01        1.43      1.93 o 
  12   4   3        0.59        0.94      1.37 o 
  13   4   3        0.70        2.60      1.86 o 
  14   4   3        2.35        4.46      2.07 o 
 -13   5   3        3.46        5.01      3.80 o 
 -11   5   3        0.87       -3.11      3.22 o 
  -9   5   3        0.26        1.23      2.66 o 
  -8   5   3       44.37       49.54      3.34 o 
  -7   5   3       21.22       19.28      2.19 o 
  -6   5   3        0.82        1.37      0.94 o 
  -5   5   3        1.17        1.08      0.90 o 
  -4   5   3        0.00       -0.74      0.74 o 
  -3   5   3       21.23       21.08      0.96 o 
  -2   5   3        7.85        7.77      0.49 o 
  -1   5   3        1.77        2.51      0.55 o 
   0   5   3        9.42        5.87      0.98 o 
   1   5   3       31.97       37.42      1.14 o 
   2   5   3        0.65        0.35      0.72 o 
   3   5   3      227.01      231.08      4.49 o 
   4   5   3       99.53      105.95      1.56 o 
   5   5   3      205.97      204.64      2.01 o 
   6   5   3      100.69      103.90      1.58 o 
   7   5   3        8.15        9.13      0.96 o 
   8   5   3        4.30        4.58      1.16 o 
   9   5   3        0.15        0.44      0.80 o 
  10   5   3        3.34        7.35      1.81 o 
  11   5   3        0.80        1.62      1.02 o 
  12   5   3        0.33       -0.48      2.19 o 
  13   5   3        0.60       -0.47      3.33 o 
 -12   6   3        0.59       -2.60      3.46 o 
 -10   6   3        0.30        1.68      4.22 o 
  -9   6   3        0.00        0.80      5.50 o 
  -8   6   3        0.30        2.44      3.12 o 
  -7   6   3       14.35       10.51      2.04 o 
  -6   6   3        3.69        3.44      1.12 o 
  -5   6   3        6.06        5.89      1.17 o 
  -4   6   3        2.42        1.02      0.90 o 
  -3   6   3        1.53        1.80      1.01 o 
  -2   6   3        0.00       -0.27      0.49 o 
  -1   6   3       31.12       29.32      0.86 o 
   0   6   3        8.19        6.33      0.67 o 
   1   6   3        7.96        8.25      0.98 o 
   2   6   3        3.01        2.39      0.80 o 
   3   6   3       41.78       44.03      1.50 o 
   4   6   3       28.80       29.58      1.22 o 
   5   6   3       14.70       17.70      2.91 o 
   6   6   3        6.86        6.04      0.99 o 
   7   6   3        1.82        2.53      1.32 o 
   8   6   3        3.54        6.78      2.36 o 
   9   6   3        0.31        4.70      2.29 o 
  10   6   3        0.03        0.21      2.76 o 
  -8   7   3        0.55        1.17      3.84 o 
  -7   7   3        2.73        2.85      2.86 o 
  -6   7   3        0.17        0.22      1.53 o 
  -5   7   3        5.09        4.31      1.31 o 
  -4   7   3        2.10        0.63      1.23 o 
  -3   7   3        1.93        1.98      0.99 o 
  -2   7   3        9.21        8.43      1.18 o 
  -1   7   3       13.64       12.10      1.28 o 
   0   7   3        1.67        2.67      1.29 o 
   1   7   3        1.58        2.92      1.12 o 
   2   7   3        0.24        0.42      0.89 o 
   3   7   3        3.23        3.50      0.79 o 
   4   7   3        4.66        4.22      3.91 o 
   5   7   3        5.75        4.04      4.34 o 
   6   7   3        8.55       10.93      3.02 o 
   7   7   3        0.63       -2.93      2.93 o 
 -18   0   4        0.08        1.82      3.04 o 
 -17   0   4        1.72        0.64      1.23 o 
 -16   0   4       12.33       10.61      2.68 o 
 -15   0   4        0.09       -0.27      1.05 o 
 -14   0   4       71.39       67.64      1.86 o 
 -13   0   4        0.00       -0.07      2.63 o 
 -12   0   4        1.50        1.62      1.02 o 
 -11   0   4      195.07      186.94      2.46 o 
 -10   0   4       66.28       60.80      3.22 o 
  -9   0   4      280.73      282.89      3.76 o 
  -8   0   4       40.99       38.40      1.71 o 
  -7   0   4       11.72        7.51      0.75 o 
  -6   0   4      358.71      376.04      2.57 o 
  -5   0   4     1947.60     2009.15     14.53 o 
  -4   0   4        4.91        8.20      0.60 o 
  -3   0   4     1581.51      540.75    641.60 o 
  -2   0   4    19804.96    17979.55    207.59 o 
  -1   0   4    12764.53    12024.36    152.17 o 
   0   0   4     5220.64     4939.95     98.01 o 
   1   0   4     2963.06     2810.89     43.35 o 
   2   0   4      623.38      676.50      9.40 o 
   3   0   4       37.84       40.87      1.79 o 
   4   0   4        2.81        2.68      1.06 o 
   5   0   4      102.28      114.89      3.64 o 
   6   0   4        0.96        1.24      1.16 o 
   7   0   4       27.12       29.01      2.05 o 
   8   0   4       46.00       49.16      2.09 o 
   9   0   4        9.46        8.57      1.81 o 
  10   0   4      210.87      212.92     12.32 o 
  11   0   4        2.40        4.24      2.42 o 
  12   0   4        3.69        2.84      2.18 o 
  13   0   4        4.49        3.50      2.34 o 
  14   0   4        0.01       -0.55      2.15 o 
  15   0   4        4.42        4.75      2.31 o 
  16   0   4        3.08        0.68      3.62 o 
 -18   1   4        0.55        2.21      1.74 o 
 -17   1   4        0.03        1.16      1.44 o 
 -16   1   4        0.20        0.65      0.74 o 
 -15   1   4        0.00       -0.03      0.85 o 
 -14   1   4       10.95        8.95      1.06 o 
 -13   1   4       46.97       51.80      1.79 o 
 -12   1   4       57.48       57.60      2.44 o 
 -11   1   4        5.21        4.31      0.74 o 
 -10   1   4        1.05        0.20      0.69 o 
  -9   1   4        6.03        6.99      1.16 o 
  -8   1   4        0.09        0.02      0.48 o 
  -7   1   4      485.77      513.85      6.18 o 
  -6   1   4       76.99       85.35      1.68 o 
  -5   1   4        3.33        2.18      0.26 o 
  -4   1   4       93.78      102.42      0.84 o 
  -3   1   4     1421.83     1459.41      7.77 o 
  -2   1   4     4852.23     4724.04     28.11 o 
  -1   1   4     6680.80     6548.48     41.64 o 
   0   1   4      595.64      639.60      3.77 o 
   1   1   4       28.32       27.33      0.88 o 
   2   1   4     1159.09     1089.47     10.75 o 
   3   1   4       46.26       35.71      1.36 o 
   4   1   4     2444.27     2422.56     42.80 o 
   5   1   4       92.74      102.98      1.50 o 
   6   1   4      161.92      152.87      1.99 o 
   7   1   4        0.90        0.58      1.33 o 
   8   1   4      112.23      105.44      2.38 o 
   9   1   4        1.31        2.19      1.24 o 
  10   1   4       42.43       48.39      1.76 o 
  11   1   4        9.91        8.60      1.51 o 
  12   1   4       12.39       11.12      1.65 o 
  13   1   4        9.22        8.77      1.83 o 
  14   1   4        4.25        8.61      1.91 o 
  15   1   4        1.95        5.45      1.76 o 
  16   1   4        0.14        0.90      1.62 o 
 -17   2   4        0.20        1.49      1.39 o 
 -16   2   4        0.00       -1.27      1.27 o 
 -15   2   4        7.17        6.37      1.79 o 
 -14   2   4       11.25        5.66      1.25 o 
 -13   2   4       46.59       46.68      2.28 o 
 -12   2   4       25.15       26.77      1.31 o 
 -11   2   4       49.16       54.12      1.72 o 
 -10   2   4       65.27       67.17      2.57 o 
  -9   2   4       28.46       26.91      1.63 o 
  -8   2   4      141.83      162.92      2.81 o 
  -7   2   4      234.60      244.53      3.13 o 
  -6   2   4        5.99        5.40      0.49 o 
  -5   2   4       47.81       56.49      0.96 o 
  -4   2   4      216.19      234.80      1.63 o 
  -3   2   4       95.11       89.04      0.68 o 
  -2   2   4        8.43        7.41      0.43 o 
  -1   2   4      171.33      140.82      1.35 o 
   0   2   4        5.27        3.79      0.51 o 
   1   2   4      279.57      293.66      2.79 o 
   2   2   4        2.96        3.61      0.59 o 
   3   2   4        2.57        3.95      0.63 o 
   4   2   4      697.19      685.13      7.36 o 
   5   2   4       74.22       73.60      1.63 o 
   6   2   4       51.06       56.05      1.30 o 
   7   2   4        5.48        6.88      1.02 o 
   8   2   4       14.09       15.58      1.80 o 
   9   2   4        9.60       10.00      1.79 o 
  10   2   4       12.48       10.81      1.31 o 
  11   2   4       31.14       35.38      2.42 o 
  12   2   4        0.02        0.78      1.29 o 
  13   2   4        0.44        1.73      1.47 o 
  14   2   4        0.68        2.46      1.66 o 
  15   2   4        0.10        0.39      1.52 o 
  16   2   4        3.28        6.18      3.38 o 
 -17   3   4        1.39        2.37      4.87 o 
 -16   3   4        0.00        0.80      1.82 o 
 -15   3   4        3.25        0.78      1.71 o 
 -14   3   4        3.83        0.03      1.69 o 
 -13   3   4       31.11       30.53      1.46 o 
 -12   3   4       19.99       19.42      1.21 o 
 -11   3   4        0.09        0.16      0.72 o 
 -10   3   4        1.77        1.43      0.72 o 
  -9   3   4        1.71        1.50      0.61 o 
  -8   3   4        9.76       12.97      2.17 o 
  -7   3   4        1.25        1.17      1.32 o 
  -6   3   4       22.02       28.78      3.24 o 
  -5   3   4        0.09        0.82      0.54 o 
  -4   3   4        2.75        2.34      0.70 o 
  -3   3   4      249.60      247.03      1.70 o 
  -2   3   4      150.41      165.02      2.53 o 
  -1   3   4      109.24      104.22      1.95 o 
   0   3   4       13.26       11.94      0.53 o 
   1   3   4        1.37        2.69      0.50 o 
   2   3   4       34.72       38.36      0.84 o 
   3   3   4       21.58       20.60      0.75 o 
   4   3   4       24.78       20.55      0.86 o 
   5   3   4        1.25       -0.23      0.81 o 
   6   3   4        2.39        2.11      0.75 o 
   7   3   4        4.09        3.69      1.13 o 
   8   3   4        1.77        1.79      0.88 o 
   9   3   4       56.73       56.18      1.47 o 
  10   3   4       36.20       26.54      1.96 o 
  11   3   4       18.77       15.95      1.71 o 
  12   3   4        1.27        2.61      1.03 o 
  13   3   4        3.03        1.53      2.02 o 
  14   3   4        2.47        2.02      1.97 o 
  15   3   4        0.15        3.78      1.38 o 
 -15   4   4        0.75        1.10      4.76 o 
 -11   4   4        0.10        2.95      2.91 o 
 -10   4   4        1.05        2.30      4.78 o 
  -9   4   4        9.55        9.99      3.08 o 
  -8   4   4      205.61      222.58      4.11 o 
  -7   4   4      201.82      191.73      3.34 o 
  -6   4   4      143.05      142.30      1.88 o 
  -5   4   4       14.94       16.49      1.46 o 
  -4   4   4        6.10        6.47      0.70 o 
  -3   4   4        4.50        4.66      0.76 o 
  -2   4   4        2.94        1.03      0.59 o 
  -1   4   4       35.08       33.90      1.83 o 
   0   4   4        0.27        0.35      0.49 o 
   1   4   4        1.57        3.65      0.59 o 
   2   4   4       11.95       15.61      0.87 o 
   3   4   4       50.13       47.63      1.07 o 
   4   4   4       15.41       17.64      0.99 o 
   5   4   4       28.87       31.05      1.39 o 
   6   4   4       12.91       15.07      1.04 o 
   7   4   4       22.35       23.74      1.21 o 
   8   4   4        3.56        3.53      0.93 o 
   9   4   4       22.19       24.51      3.10 o 
  10   4   4        0.07        1.81      1.57 o 
  11   4   4        0.06        1.98      1.17 o 
  12   4   4        0.62        0.19      1.32 o 
  13   4   4        1.03       -1.22      1.56 o 
  14   4   4        0.02       -0.57      1.90 o 
 -14   5   4        2.31        1.69      2.45 o 
 -13   5   4        1.90        6.63      6.82 o 
 -12   5   4        1.03       -1.15      2.31 o 
 -11   5   4        4.24        1.25      2.82 o 
 -10   5   4       17.97       21.08      2.49 o 
  -9   5   4       12.13        9.08      2.68 o 
  -8   5   4       11.55        9.45      1.96 o 
  -7   5   4        3.74        5.50      1.80 o 
  -6   5   4       19.10       19.16      0.97 o 
  -5   5   4        1.42        0.70      1.02 o 
  -4   5   4        3.03        3.52      0.98 o 
  -3   5   4        1.23        0.30      0.83 o 
  -2   5   4        1.09        1.32      0.43 o 
  -1   5   4        3.02        2.81      0.64 o 
   0   5   4        0.49        0.08      0.77 o 
   1   5   4        3.16        3.43      0.82 o 
   2   5   4        4.35        3.75      0.78 o 
   3   5   4       49.05       49.44      2.49 o 
   4   5   4       92.79      100.61      1.79 o 
   5   5   4      117.34      122.62      1.98 o 
   6   5   4       23.75       22.61      1.61 o 
   7   5   4        0.06       -0.19      0.96 o 
   8   5   4        3.59        3.91      1.01 o 
   9   5   4        0.04        1.48      0.92 o 
  10   5   4        1.46        1.69      1.89 o 
  11   5   4        1.81        3.23      1.11 o 
  12   5   4        0.54        2.22      1.98 o 
 -12   6   4        0.02        4.60      4.40 o 
 -11   6   4        0.00       -2.49      2.49 o 
 -10   6   4        2.28        4.40      2.82 o 
  -9   6   4        8.28       12.14      2.30 o 
  -8   6   4        0.10        0.01      1.80 o 
  -7   6   4        0.49        0.79      3.11 o 
  -6   6   4        0.42       -0.70      1.25 o 
  -5   6   4        0.05        0.03      1.11 o 
  -4   6   4        0.00       -0.29      0.91 o 
  -3   6   4       15.35       16.25      2.15 o 
  -2   6   4        7.66        5.72      0.91 o 
  -1   6   4       70.55       68.92      2.47 o 
   0   6   4        5.21        4.95      0.88 o 
   1   6   4        2.71        1.38      0.84 o 
   2   6   4        8.75        9.80      1.04 o 
   3   6   4        1.38        0.91      1.06 o 
   4   6   4        4.72        6.26      1.27 o 
   5   6   4        1.89        1.23      1.14 o 
   6   6   4        0.00        0.45      0.98 o 
   7   6   4        0.10        0.09      0.97 o 
   8   6   4        0.18        1.18      1.02 o 
   9   6   4        0.66        0.59      1.54 o 
  10   6   4        1.18        5.21      4.65 o 
  -8   7   4        0.06       -0.44      1.77 o 
  -7   7   4        0.00        2.03      2.27 o 
  -6   7   4        0.07       -0.59      1.86 o 
  -5   7   4        0.78        0.51      1.33 o 
  -4   7   4        0.05       -1.00      1.00 o 
  -3   7   4        3.20        2.56      1.10 o 
  -2   7   4        1.61        4.50      1.09 o 
  -1   7   4        0.12       -0.10      1.13 o 
   0   7   4        3.28        3.48      1.22 o 
   1   7   4        9.50        6.15      0.98 o 
   2   7   4        2.20        3.78      1.62 o 
   3   7   4        2.01        2.44      1.38 o 
   4   7   4        1.83        1.81      2.23 o 
   5   7   4       14.07       12.78      4.89 o 
   6   7   4        0.81       -0.94      4.42 o 
 -18   1   5        0.69        1.38      1.66 o 
 -17   1   5        0.21        0.87      1.62 o 
 -16   1   5        0.30        0.15      0.98 o 
 -15   1   5        4.01        3.91      1.02 o 
 -14   1   5       56.57       56.34      1.34 o 
 -13   1   5      161.96      159.06      2.80 o 
 -12   1   5       22.73       25.23      1.36 o 
 -11   1   5        4.74        4.10      0.79 o 
 -10   1   5       32.93       31.62      1.11 o 
  -9   1   5       94.92       99.38      1.23 o 
  -8   1   5      335.31      337.82      2.58 o 
  -7   1   5       53.96       67.91      1.56 o 
  -6   1   5       76.26       81.62      0.80 o 
  -5   1   5      199.32      209.87      1.40 o 
  -4   1   5       35.64       38.57      0.79 o 
  -3   1   5       55.39       51.64      0.66 o 
  -2   1   5       19.15       19.97      1.34 o 
  -1   1   5       25.30       37.89      0.89 o 
   0   1   5      459.57      429.34      2.83 o 
   1   1   5      267.24      224.20      2.15 o 
   2   1   5       12.81        8.84      0.98 o 
   3   1   5       51.20       36.56      1.19 o 
   4   1   5     1004.74      973.16      9.74 o 
   5   1   5      370.67      385.81      9.82 o 
   6   1   5      145.66      163.48      3.41 o 
   7   1   5        4.39        4.18      1.16 o 
   8   1   5       24.55       25.44      1.60 o 
   9   1   5      189.18      198.61      3.36 o 
  10   1   5      148.09      147.47      4.48 o 
  11   1   5        9.67        9.73      1.62 o 
  12   1   5        1.92        5.56      1.77 o 
  13   1   5        2.94        1.60      1.74 o 
  14   1   5        1.93        2.76      2.03 o 
  15   1   5        3.45        8.86      3.62 o 
  16   1   5        0.49       -2.65      3.90 o 
 -17   2   5        0.00        1.63      1.64 o 
 -16   2   5        0.80        0.78      1.41 o 
 -15   2   5        0.37        0.05      1.30 o 
 -14   2   5        2.58        1.51      1.13 o 
 -13   2   5       18.95       17.40      3.54 o 
 -12   2   5        0.08        1.03      0.90 o 
 -11   2   5       29.34       31.55      1.47 o 
 -10   2   5      110.24      108.61      1.29 o 
  -9   2   5        0.32       -0.36      0.65 o 
  -8   2   5       38.37       40.82      1.14 o 
  -7   2   5       14.20       15.29      0.85 o 
  -6   2   5       74.21       66.39      1.13 o 
  -5   2   5       64.43       68.45      1.07 o 
  -4   2   5      194.67      185.67      1.23 o 
  -3   2   5        7.10        8.41      0.48 o 
  -2   2   5      711.29      754.23      3.91 o 
  -1   2   5     1110.95     1121.37      6.43 o 
   0   2   5        4.61        1.75      0.52 o 
   1   2   5      160.97      143.79      2.25 o 
   2   2   5      247.08      257.78      1.95 o 
   3   2   5      910.18      925.06      9.10 o 
   4   2   5      135.13      151.78      3.06 o 
   5   2   5        0.46        0.01      0.88 o 
   6   2   5      189.09      202.09      2.75 o 
   7   2   5       12.76       11.63      1.17 o 
   8   2   5        3.50        2.26      1.10 o 
   9   2   5        5.26        6.37      1.28 o 
  10   2   5        1.98        3.92      1.39 o 
  11   2   5        0.00        1.41      1.61 o 
  12   2   5        3.59        6.51      2.58 o 
  13   2   5        2.11        1.40      2.60 o 
  14   2   5        2.47        6.02      1.64 o 
  15   2   5        0.00       -0.41      3.12 o 
 -17   3   5        0.06        6.08      3.06 o 
 -16   3   5        2.57        5.07      2.82 o 
 -15   3   5        0.00        0.35      1.31 o 
 -14   3   5        2.27        4.46      1.18 o 
 -13   3   5        0.30        0.19      0.81 o 
 -12   3   5       16.27       14.51      1.05 o 
 -11   3   5        4.62        4.93      0.64 o 
 -10   3   5       23.54       24.11      0.80 o 
  -9   3   5       63.13       61.47      2.28 o 
  -8   3   5       13.45       18.03      1.78 o 
  -7   3   5        7.03        7.65      1.24 o 
  -6   3   5        0.59        1.60      0.98 o 
  -5   3   5       74.02       75.15      0.88 o 
  -4   3   5        7.22        6.75      1.35 o 
  -3   3   5      151.64      143.24      1.69 o 
  -2   3   5        0.13        0.27      0.43 o 
  -1   3   5       56.85       46.02      1.16 o 
   0   3   5        7.37        8.87      0.69 o 
   1   3   5        8.23       12.93      1.17 o 
   2   3   5        0.26       -0.23      0.60 o 
   3   3   5      241.06      238.25      1.94 o 
   4   3   5      929.21      942.32      9.77 o 
   5   3   5      288.85      294.86      3.44 o 
   6   3   5       13.38       16.69      1.06 o 
   7   3   5       26.40       27.22      1.35 o 
   8   3   5       17.54       23.12      1.20 o 
   9   3   5       10.35       11.02      1.09 o 
  10   3   5        2.63        1.72      0.94 o 
  11   3   5        0.10       -0.95      0.97 o 
  12   3   5        2.30        2.23      1.50 o 
  13   3   5        0.70       -0.66      1.03 o 
  14   3   5        2.42        2.70      1.25 o 
 -15   4   5        1.41        2.95      2.93 o 
 -14   4   5        4.31        6.01      2.31 o 
 -13   4   5        0.01        0.04      2.28 o 
 -12   4   5        0.44       -1.15      1.98 o 
 -11   4   5        2.08        2.05      1.85 o 
 -10   4   5       13.84       12.85      3.22 o 
  -9   4   5       77.24       83.86      5.17 o 
  -8   4   5        0.40        1.72      1.59 o 
  -7   4   5      130.94      139.36      3.00 o 
  -6   4   5       53.21       53.21      2.10 o 
  -5   4   5        3.52        3.15      0.89 o 
  -4   4   5       25.02       23.83      1.04 o 
  -3   4   5      205.90      206.43      2.48 o 
  -2   4   5      160.88      168.76      3.62 o 
  -1   4   5        0.08        0.19      0.52 o 
   0   4   5        4.16        4.50      0.61 o 
   1   4   5       54.40       58.06      1.05 o 
   2   4   5        0.57        2.28      0.91 o 
   3   4   5       50.22       46.55      1.39 o 
   4   4   5      492.65      476.33      5.19 o 
   5   4   5       54.63       61.50      1.87 o 
   6   4   5       19.50       20.72      2.07 o 
   7   4   5        9.18        7.76      0.99 o 
   8   4   5       19.18       19.20      1.45 o 
   9   4   5        5.61        5.77      0.97 o 
  10   4   5        0.02       -0.37      1.03 o 
  11   4   5        1.21        1.91      1.23 o 
  12   4   5        2.11        1.01      1.05 o 
  13   4   5        0.06        0.45      1.21 o 
 -14   5   5        0.45        0.58      3.71 o 
 -13   5   5        1.04        0.76      2.43 o 
 -12   5   5        0.00       -1.18      1.83 o 
 -11   5   5        1.63        1.69      1.74 o 
 -10   5   5       12.41       10.81      1.92 o 
  -9   5   5        9.63        5.97      2.01 o 
  -8   5   5       46.78       45.38      2.44 o 
  -7   5   5       94.67       99.04      2.84 o 
  -6   5   5       23.90       24.69      2.30 o 
  -5   5   5       12.47       10.76      0.87 o 
  -4   5   5       14.60       15.13      1.28 o 
  -3   5   5        0.70        0.68      0.76 o 
  -2   5   5        1.67        1.63      0.54 o 
  -1   5   5        4.61        3.21      0.69 o 
   0   5   5        1.51        0.96      0.61 o 
   1   5   5        0.06        0.10      0.70 o 
   2   5   5        1.30        1.40      0.85 o 
   3   5   5        7.55        7.82      0.91 o 
   4   5   5        0.10        0.20      0.82 o 
   5   5   5        5.19        7.00      1.07 o 
   6   5   5        4.04        2.80      0.96 o 
   7   5   5        0.23       -0.03      0.91 o 
   8   5   5        0.17        2.01      1.14 o 
   9   5   5        8.09       10.08      1.13 o 
  10   5   5        2.22        2.74      1.64 o 
  11   5   5        0.07        0.38      0.98 o 
  12   5   5        0.49        5.25      2.51 o 
 -12   6   5        0.01        1.25      6.03 o 
 -11   6   5        0.09        2.81      2.80 o 
 -10   6   5        5.48        3.22      2.36 o 
  -9   6   5       30.74       33.70      2.38 o 
  -8   6   5       55.74       62.38      2.60 o 
  -7   6   5       45.62       55.51      2.40 o 
  -6   6   5       39.56       41.29      2.51 o 
  -5   6   5        1.24        1.85      1.11 o 
  -4   6   5        4.10        4.58      1.02 o 
  -3   6   5        1.23        2.85      1.14 o 
  -2   6   5       11.67        7.26      0.82 o 
  -1   6   5        2.22        2.01      0.58 o 
   0   6   5        1.26        1.25      0.77 o 
   1   6   5       19.52       23.72      1.49 o 
   2   6   5        0.12       -0.01      0.87 o 
   3   6   5        1.47        1.39      1.13 o 
   4   6   5        0.08        0.65      0.86 o 
   5   6   5        0.53        0.56      1.09 o 
   6   6   5        1.14        0.95      1.04 o 
   7   6   5        1.94        3.52      1.63 o 
   8   6   5        0.21       -0.09      0.96 o 
   9   6   5        5.77       11.78      2.57 o 
  -8   7   5        0.14        5.75      5.77 o 
  -7   7   5        1.14        1.97      1.77 o 
  -6   7   5        0.14        0.34      1.85 o 
  -5   7   5        0.06       -0.25      1.59 o 
  -4   7   5        0.69       -0.19      1.00 o 
  -3   7   5        1.94        1.55      1.26 o 
  -2   7   5        0.77        1.32      1.13 o 
  -1   7   5        0.31       -0.74      2.20 o 
   0   7   5        0.00       -0.06      1.32 o 
   1   7   5        0.24        1.42      0.84 o 
   2   7   5        3.33        2.13      1.13 o 
   3   7   5        0.08       -1.09      1.09 o 
   4   7   5        0.00        0.71      1.45 o 
   5   7   5        0.83        0.89      2.00 o 
   6   7   5        0.28       -0.90      2.05 o 
 -18   0   6        2.70        4.69      2.88 o 
 -17   0   6        0.40        1.02      1.68 o 
 -16   0   6        0.10        1.18      2.39 o 
 -15   0   6       31.82       32.54      1.65 o 
 -14   0   6       31.43       31.24      5.41 o 
 -13   0   6       73.13       77.71      1.81 o 
 -12   0   6       13.59       20.31      2.38 o 
 -11   0   6       18.31       18.41      1.09 o 
 -10   0   6        6.45        6.84      0.96 o 
  -9   0   6      142.12      159.70      3.02 o 
  -8   0   6      160.14      169.45      1.53 o 
  -7   0   6      190.56      245.79      2.30 o 
  -6   0   6      650.64      701.15     11.51 o 
  -5   0   6      386.36      384.79      4.91 o 
  -4   0   6      792.36      805.81      5.91 o 
  -3   0   6      857.26      827.48      7.53 o 
  -2   0   6       15.25        7.71      0.95 o 
  -1   0   6       25.49       17.11      1.59 o 
   0   0   6      659.23      601.95      6.14 o 
   1   0   6       61.77       56.73      1.59 o 
   2   0   6      626.95      592.40     13.43 o 
   3   0   6      415.46      422.50      9.77 o 
   4   0   6       37.97       46.03      2.87 o 
   5   0   6       71.05       72.63      5.58 o 
   6   0   6       10.67       17.44      4.54 o 
   7   0   6       22.91       20.67      1.96 o 
   8   0   6        9.97        7.15      2.38 o 
   9   0   6      444.00      449.54      9.84 o 
  10   0   6       24.66       17.24      3.98 o 
  11   0   6       23.66       30.83      6.73 o 
  12   0   6        0.07       -0.53      1.97 o 
  13   0   6        3.35        1.84      2.04 o 
  14   0   6        5.14        3.31      2.36 o 
  15   0   6        0.05        3.19      2.73 o 
 -18   1   6        0.01        0.98      1.64 o 
 -17   1   6        0.02       -1.05      1.48 o 
 -16   1   6        2.89        0.44      1.15 o 
 -15   1   6       37.48       39.20      1.55 o 
 -14   1   6      116.40      111.97      2.16 o 
 -13   1   6       99.56       95.12      2.10 o 
 -12   1   6       27.68       28.88      0.97 o 
 -11   1   6       36.38       33.21      1.24 o 
 -10   1   6        0.09       -0.15      0.65 o 
  -9   1   6      301.19      320.54      2.27 o 
  -8   1   6      346.45      365.26      2.66 o 
  -7   1   6        3.17        3.31      0.39 o 
  -6   1   6       79.23       74.08      0.93 o 
  -5   1   6      257.78      272.78      1.76 o 
  -4   1   6       93.86      107.31      1.53 o 
  -3   1   6      216.95      229.83      1.57 o 
  -2   1   6       66.29       70.75      0.91 o 
  -1   1   6      107.88      100.54      1.12 o 
   0   1   6      168.51      172.01      1.62 o 
   1   1   6        2.96        2.31      0.82 o 
   2   1   6       16.70       15.86      1.02 o 
   3   1   6      155.01      125.96      3.32 o 
   4   1   6       46.06       46.30      1.42 o 
   5   1   6       91.52      102.16      2.09 o 
   6   1   6       36.85       37.06      2.56 o 
   7   1   6        4.56        3.80      1.32 o 
   8   1   6        5.32        4.87      1.44 o 
   9   1   6      144.77      144.01      3.11 o 
  10   1   6       97.21      101.87      2.36 o 
  11   1   6        0.12       -0.90      1.48 o 
  12   1   6        6.72       12.18      2.18 o 
  13   1   6        2.89        8.43      2.44 o 
  14   1   6        1.63        7.39      1.78 o 
  15   1   6        1.55        2.48      2.54 o 
 -17   2   6        3.56        2.19      1.14 o 
 -16   2   6        1.02        2.08      1.00 o 
 -15   2   6        5.29        4.04      1.10 o 
 -14   2   6       23.77       26.38      1.64 o 
 -13   2   6        4.20        4.83      0.85 o 
 -12   2   6        0.34        0.29      0.75 o 
 -11   2   6       14.72       14.46      1.25 o 
 -10   2   6        3.53        3.52      0.76 o 
  -9   2   6       37.54       31.64      1.31 o 
  -8   2   6       38.90       33.81      1.03 o 
  -7   2   6       55.36       56.69      1.86 o 
  -6   2   6        6.26        8.32      0.58 o 
  -5   2   6        0.33        0.98      0.51 o 
  -4   2   6      254.31      223.26      1.68 o 
  -3   2   6      393.38      429.09      2.39 o 
  -2   2   6     1824.63     1962.37     10.81 o 
  -1   2   6      315.46      274.80      1.87 o 
   0   2   6      309.96      274.61      3.43 o 
   1   2   6      342.53      295.91      2.31 o 
   2   2   6        5.96        3.10      0.68 o 
   3   2   6       12.50       16.10      1.06 o 
   4   2   6      545.20      526.70      4.12 o 
   5   2   6        2.87        1.54      1.09 o 
   6   2   6       39.38       43.52      2.26 o 
   7   2   6       25.64       26.78      2.54 o 
   8   2   6       16.24       19.66      3.28 o 
   9   2   6       13.19       17.36      1.90 o 
  10   2   6        6.76        6.84      1.43 o 
  11   2   6        2.89        1.01      1.92 o 
  12   2   6        0.99        2.98      1.67 o 
  13   2   6        0.38        3.60      1.70 o 
  14   2   6        0.20        2.84      1.74 o 
  15   2   6        0.62        0.94      2.23 o 
 -16   3   6        4.72        9.14      2.82 o 
 -15   3   6        0.05        1.52      1.46 o 
 -14   3   6        0.39        0.15      0.89 o 
 -13   3   6        0.13        0.22      0.65 o 
 -12   3   6        1.41        2.32      0.67 o 
 -11   3   6        2.56        1.48      0.62 o 
 -10   3   6       11.24       13.63      1.26 o 
  -9   3   6       92.54       99.22      3.26 o 
  -8   3   6        0.00       -1.49      1.49 o 
  -7   3   6        7.03        5.54      1.05 o 
  -6   3   6        1.95        1.50      0.43 o 
  -5   3   6       24.44       23.06      1.25 o 
  -4   3   6       19.85       18.40      1.00 o 
  -3   3   6      206.76      227.74      2.38 o 
  -2   3   6      204.51      225.66      1.70 o 
  -1   3   6       15.86       20.22      0.68 o 
   0   3   6       76.69       80.63      1.06 o 
   1   3   6       37.17       40.14      1.57 o 
   2   3   6        8.09        9.16      1.00 o 
   3   3   6        1.84        1.53      0.87 o 
   4   3   6        0.25       -0.07      0.78 o 
   5   3   6       27.77       29.19      1.55 o 
   6   3   6       83.46       81.52      3.67 o 
   7   3   6       17.70       17.25      1.15 o 
   8   3   6        4.08        3.68      1.07 o 
   9   3   6       11.95       14.04      2.08 o 
  10   3   6        3.96        1.34      1.04 o 
  11   3   6        0.53        0.40      1.18 o 
  12   3   6        0.60        2.44      1.74 o 
  13   3   6        0.26        2.47      1.81 o 
  14   3   6        0.71        0.48      1.46 o 
 -15   4   6        0.06       -0.95      2.20 o 
 -14   4   6        1.67        1.74      2.40 o 
 -13   4   6        0.00        0.20      1.60 o 
 -12   4   6        0.27       -1.67      1.67 o 
 -11   4   6        8.52        8.92      1.72 o 
 -10   4   6       10.18       10.27      1.73 o 
  -9   4   6        5.28        3.33      1.80 o 
  -8   4   6        3.47        1.50      1.42 o 
  -7   4   6       44.53       57.41      2.31 o 
  -6   4   6       10.74       11.85      0.79 o 
  -5   4   6        0.59        1.50      0.57 o 
  -4   4   6       34.96       38.51      3.08 o 
  -3   4   6       40.26       36.09      1.04 o 
  -2   4   6      100.76      113.20      2.10 o 
  -1   4   6        2.03        3.55      0.59 o 
   0   4   6        2.19        3.04      0.66 o 
   1   4   6       22.12       24.79      1.06 o 
   2   4   6      109.80      103.90      1.62 o 
   3   4   6      151.46      150.06      5.40 o 
   4   4   6      107.87      111.02      1.75 o 
   5   4   6       89.14       90.94      1.61 o 
   6   4   6        3.47        2.53      0.96 o 
   7   4   6       14.84       16.34      1.82 o 
   8   4   6        1.65        2.64      1.11 o 
   9   4   6        0.14       -0.59      1.00 o 
  10   4   6        4.65        0.62      1.19 o 
  11   4   6        0.37        1.96      1.11 o 
  12   4   6        0.09       -0.25      1.64 o 
  13   4   6        0.90       -0.80      1.51 o 
 -14   5   6        0.97        1.86      2.72 o 
 -13   5   6        0.06        2.29      2.56 o 
 -12   5   6        1.06       -1.60      2.97 o 
 -11   5   6        2.49        2.47      2.07 o 
 -10   5   6        4.56        5.30      2.05 o 
  -9   5   6       13.65       10.57      1.88 o 
  -8   5   6       76.50       83.16      2.58 o 
  -7   5   6        0.31       -0.16      0.70 o 
  -6   5   6        7.90        5.78      0.93 o 
  -5   5   6        8.58        8.06      1.10 o 
  -4   5   6        0.88        0.56      0.84 o 
  -3   5   6       14.47       14.07      1.00 o 
  -2   5   6       29.02       25.18      1.10 o 
  -1   5   6        5.95        5.25      0.68 o 
   0   5   6        0.05       -0.26      0.68 o 
   1   5   6        0.17        0.74      0.89 o 
   2   5   6        1.99        1.99      0.81 o 
   3   5   6        0.75        1.29      0.90 o 
   4   5   6        6.91        5.87      1.01 o 
   5   5   6        1.96        2.33      1.07 o 
   6   5   6        0.01        0.10      0.82 o 
   7   5   6        1.76        1.20      1.02 o 
   8   5   6        1.65       -0.37      1.39 o 
   9   5   6        1.38        4.17      1.53 o 
  10   5   6        0.20        3.63      1.66 o 
  11   5   6        0.13        3.96      1.66 o 
 -11   6   6        1.37        4.85      2.36 o 
 -10   6   6        2.23        2.23      1.92 o 
  -9   6   6        3.87        4.86      1.95 o 
  -8   6   6        7.83        6.99      2.56 o 
  -7   6   6        0.44       -1.31      1.85 o 
  -6   6   6        0.44       -0.54      0.71 o 
  -5   6   6        0.41        0.18      0.83 o 
  -4   6   6        1.60        1.71      0.94 o 
  -3   6   6        1.42        1.83      1.41 o 
  -2   6   6        0.44        0.07      0.52 o 
  -1   6   6        1.32        1.77      0.76 o 
   0   6   6        2.52        0.64      1.40 o 
   1   6   6        1.12        2.64      1.14 o 
   2   6   6       35.27       38.19      2.54 o 
   3   6   6        2.66        1.57      1.08 o 
   4   6   6        0.02        0.24      0.99 o 
   5   6   6        0.35        0.19      1.17 o 
   6   6   6        1.09        1.48      1.45 o 
   7   6   6        0.03        1.27      1.95 o 
   8   6   6        1.99        1.40      1.21 o 
   9   6   6        2.79        4.21      2.90 o 
  -7   7   6        8.65        8.42      2.64 o 
  -6   7   6        3.20        5.45      1.86 o 
  -5   7   6        0.15       -0.19      1.58 o 
  -4   7   6        0.00       -0.91      1.95 o 
  -3   7   6        0.04        0.19      1.45 o 
  -2   7   6        0.90        2.01      1.74 o 
  -1   7   6        0.10        1.40      2.01 o 
   0   7   6        9.22        7.97      1.48 o 
   1   7   6        1.95        5.00      1.39 o 
   2   7   6        1.08        3.80      2.43 o 
   3   7   6        9.45        6.99      3.00 o 
   4   7   6        0.32       -0.19      2.34 o 
   5   7   6        2.13        2.21      2.83 o 
 -18   1   7        0.13        0.73      1.46 o 
 -17   1   7        0.23       -0.60      1.17 o 
 -16   1   7        2.86        2.87      1.45 o 
 -15   1   7        0.94        1.50      0.61 o 
 -14   1   7        2.85        3.48      0.63 o 
 -13   1   7       22.46       21.80      1.33 o 
 -12   1   7        7.24        3.43      0.93 o 
 -11   1   7        5.18        5.93      0.74 o 
 -10   1   7        7.77        7.79      1.06 o 
  -9   1   7      181.15      190.89      2.67 o 
  -8   1   7        0.56        0.94      0.51 o 
  -7   1   7       50.89       53.71      0.75 o 
  -6   1   7       20.89       17.46      0.58 o 
  -5   1   7       10.47       11.96      0.79 o 
  -4   1   7      882.46      860.49      4.61 o 
  -3   1   7     1749.81     1776.15     10.69 o 
  -2   1   7     1154.51     1179.36      6.97 o 
  -1   1   7       30.99       32.05      1.02 o 
   0   1   7      170.07      171.52      5.20 o 
   1   1   7       34.92       31.77      1.25 o 
   2   1   7      682.35      701.64      8.52 o 
   3   1   7        3.22        5.95      1.11 o 
   4   1   7      415.88      440.75      5.29 o 
   5   1   7        0.02        0.76      1.14 o 
   6   1   7       30.06       30.74      1.50 o 
   7   1   7       15.66       16.46      1.44 o 
   8   1   7       13.78       13.02      1.67 o 
   9   1   7        8.65        7.74      1.66 o 
  10   1   7        3.48        4.51      1.76 o 
  11   1   7        0.51        4.04      1.84 o 
  12   1   7        2.17        2.91      1.55 o 
  13   1   7        1.13        2.59      2.33 o 
  14   1   7        0.22        3.32      2.11 o 
  15   1   7        0.87        7.24      4.40 o 
 -17   2   7        0.39        0.34      1.01 o 
 -16   2   7        0.00       -0.75      1.05 o 
 -15   2   7        2.48        1.92      0.96 o 
 -14   2   7       29.20       27.94      1.30 o 
 -13   2   7       18.06       15.84      0.91 o 
 -12   2   7       16.03       16.47      0.94 o 
 -11   2   7       31.87       33.16      1.25 o 
 -10   2   7       11.63       11.06      0.98 o 
  -9   2   7       11.81       12.90      0.77 o 
  -8   2   7       40.31       34.67      0.81 o 
  -7   2   7       43.69       39.91      0.71 o 
  -6   2   7       17.05       15.81      0.64 o 
  -5   2   7        1.42        2.17      0.54 o 
  -4   2   7       96.30       99.55      1.21 o 
  -3   2   7      345.74      370.08      2.27 o 
  -2   2   7      108.26       93.14      1.43 o 
  -1   2   7        5.75        4.26      0.81 o 
   0   2   7        0.05        0.44      0.78 o 
   1   2   7       80.45       71.91      1.23 o 
   2   2   7       19.47       21.31      1.01 o 
   3   2   7        8.93        8.05      1.10 o 
   4   2   7       28.68       27.92      2.49 o 
   5   2   7      314.29      312.54      4.28 o 
   6   2   7       41.78       35.18      1.68 o 
   7   2   7       51.75       59.43      1.81 o 
   8   2   7       23.57       21.63      2.38 o 
   9   2   7        9.09        5.48      1.45 o 
  10   2   7        0.40        0.10      1.28 o 
  11   2   7        4.55        1.60      1.51 o 
  12   2   7        1.20        2.20      1.90 o 
  13   2   7        0.25        3.32      4.54 o 
  14   2   7        0.14        3.86      1.98 o 
 -16   3   7        0.00        4.69      2.68 o 
 -15   3   7        0.15       -0.54      1.73 o 
 -14   3   7        2.35        3.54      1.32 o 
 -13   3   7        1.01        1.10      0.72 o 
 -12   3   7        0.00       -0.75      0.75 o 
 -11   3   7        9.25        8.78      0.80 o 
 -10   3   7        5.42        7.78      0.42 o 
  -9   3   7      459.57      490.23      4.25 o 
  -8   3   7      751.21      753.49      7.14 o 
  -7   3   7       23.76       24.48      0.72 o 
  -6   3   7       54.12       50.78      1.25 o 
  -5   3   7       42.20       40.01      2.06 o 
  -4   3   7       71.22       65.85      0.78 o 
  -3   3   7        0.10        0.25      0.66 o 
  -2   3   7        0.34        0.26      0.55 o 
  -1   3   7        4.95        5.63      0.75 o 
   0   3   7       29.14       30.14      0.97 o 
   1   3   7       21.79       21.46      1.09 o 
   2   3   7        0.23        0.52      0.84 o 
   3   3   7       11.56        9.48      1.13 o 
   4   3   7        0.19        0.58      0.82 o 
   5   3   7       82.84       85.60      1.87 o 
   6   3   7       20.07       21.37      1.25 o 
   7   3   7       13.39       12.10      1.18 o 
   8   3   7        0.74       -0.55      1.18 o 
   9   3   7       24.74       28.29      3.45 o 
  10   3   7       13.04       12.80      1.55 o 
  11   3   7        0.15        0.57      1.14 o 
  12   3   7        2.93        2.41      1.34 o 
  13   3   7        1.01        1.75      1.46 o 
 -15   4   7        6.90        6.77      2.34 o 
 -14   4   7        1.40        1.82      1.80 o 
 -13   4   7        1.92        0.17      1.91 o 
 -12   4   7        3.08        6.06      1.99 o 
 -11   4   7        0.03        0.52      1.46 o 
 -10   4   7        2.44        2.68      1.59 o 
  -9   4   7       71.45       81.29      3.80 o 
  -8   4   7        0.01        0.35      1.34 o 
  -7   4   7        9.42        8.23      1.46 o 
  -6   4   7       19.54       17.82      1.31 o 
  -5   4   7        4.55        4.35      1.32 o 
  -4   4   7       26.46       25.18      0.89 o 
  -3   4   7       26.90       21.77      1.98 o 
  -2   4   7        6.81        9.98      0.87 o 
  -1   4   7        0.02       -0.07      0.55 o 
   0   4   7        2.05        1.75      0.90 o 
   1   4   7       13.63       14.03      1.72 o 
   2   4   7       32.03       34.59      1.34 o 
   3   4   7        1.90        3.43      0.90 o 
   4   4   7        4.79        4.88      1.00 o 
   5   4   7       25.53       27.70      1.44 o 
   6   4   7       37.21       36.26      1.55 o 
   7   4   7       45.55       45.26      3.15 o 
   8   4   7        1.18        3.66      1.29 o 
   9   4   7       13.51       13.19      1.55 o 
  10   4   7        6.41        4.62      1.36 o 
  11   4   7        0.47        0.01      1.45 o 
  12   4   7        0.15        2.60      1.69 o 
 -13   5   7        0.83        3.87      2.02 o 
 -12   5   7        0.90        0.29      1.81 o 
 -11   5   7        0.93        1.58      1.97 o 
 -10   5   7        6.63        7.27      2.18 o 
  -9   5   7        3.83        4.62      1.77 o 
  -8   5   7       12.55       19.11      2.44 o 
  -7   5   7        0.05       -0.15      0.62 o 
  -6   5   7        0.07       -1.05      1.69 o 
  -5   5   7        0.00        0.07      0.90 o 
  -4   5   7       23.57       27.94      2.49 o 
  -3   5   7       27.83       29.11      2.51 o 
  -2   5   7        5.03        3.28      0.52 o 
  -1   5   7       14.56       13.32      1.16 o 
   0   5   7        4.61        4.44      0.87 o 
   1   5   7       11.24       12.43      1.03 o 
   2   5   7       28.89       36.37      1.24 o 
   3   5   7       19.53       21.53      1.65 o 
   4   5   7       17.55       22.35      1.25 o 
   5   5   7        7.70        5.43      1.22 o 
   6   5   7        1.97        1.86      1.00 o 
   7   5   7        0.67        0.26      1.14 o 
   8   5   7        2.90        2.93      1.11 o 
   9   5   7        0.06        5.48      1.94 o 
  10   5   7        0.16        1.51      1.94 o 
 -11   6   7        0.01       -2.07      2.07 o 
 -10   6   7        0.91        0.80      1.85 o 
  -9   6   7       10.98        7.51      2.10 o 
  -8   6   7        0.97        0.63      1.99 o 
  -7   6   7        2.04        2.20      1.97 o 
  -6   6   7        2.10        0.13      1.75 o 
  -5   6   7        1.96        3.21      0.95 o 
  -4   6   7        6.88        6.53      1.21 o 
  -3   6   7        0.26        0.04      1.05 o 
  -2   6   7       11.72        8.73      0.95 o 
  -1   6   7        3.59        3.66      1.07 o 
   0   6   7        1.91        1.41      0.89 o 
   1   6   7        4.95        4.52      0.99 o 
   2   6   7       61.00       61.13      2.33 o 
   3   6   7       64.96       73.53      2.55 o 
   4   6   7       35.22       39.53      2.59 o 
   5   6   7       10.17        9.55      1.18 o 
   6   6   7        0.24        0.19      1.16 o 
   7   6   7        0.01        3.82      1.69 o 
   8   6   7        2.85        6.69      1.53 o 
  -7   7   7        2.56        4.92      2.36 o 
  -6   7   7        0.91        0.93      2.37 o 
  -5   7   7        3.85        1.32      1.92 o 
  -4   7   7        0.80        0.45      1.93 o 
  -3   7   7        1.07        1.30      1.54 o 
  -2   7   7        0.88        3.49      1.83 o 
  -1   7   7        0.01       -0.19      1.65 o 
   0   7   7        0.02        2.25      1.42 o 
   1   7   7        0.98        6.39      2.48 o 
   2   7   7        0.13        0.21      1.54 o 
   3   7   7        0.02        1.53      2.11 o 
   4   7   7        0.04       -1.11      1.42 o 
 -18   0   8        0.56        0.60      2.19 o 
 -17   0   8        5.45        4.86      3.18 o 
 -16   0   8        0.45       -0.13      1.06 o 
 -15   0   8        0.02        1.27      1.02 o 
 -14   0   8        2.15        0.54      0.89 o 
 -13   0   8       16.83       19.98      1.38 o 
 -12   0   8        7.19        6.01      0.92 o 
 -11   0   8       21.27       23.14      1.42 o 
 -10   0   8      108.47      108.79      1.89 o 
  -9   0   8      142.93      148.61      2.26 o 
  -8   0   8       80.60       99.36      4.97 o 
  -7   0   8        1.09        2.09      1.48 o 
  -6   0   8       28.63       31.09      1.37 o 
  -5   0   8      112.33      103.68      1.59 o 
  -4   0   8     1147.10     1223.22     10.44 o 
  -3   0   8        5.70        6.80      0.87 o 
  -2   0   8       52.21       58.28      2.65 o 
  -1   0   8        5.84        3.47      1.12 o 
   0   0   8       65.41       73.38      3.94 o 
   1   0   8      258.41      274.65      6.80 o 
   2   0   8      110.96      101.79      2.91 o 
   3   0   8      375.73      345.05      4.62 o 
   4   0   8       11.35       16.14      9.12 o 
   5   0   8       42.22       35.07      2.73 o 
   6   0   8       45.99       43.61      2.98 o 
   7   0   8        5.11        7.23      2.06 o 
   8   0   8       30.25       28.11      2.50 o 
   9   0   8       46.17       49.45      6.75 o 
  10   0   8        4.10        3.05      2.19 o 
  11   0   8       22.91       26.49      2.78 o 
  12   0   8        4.85        0.19      2.87 o 
  13   0   8        0.32        0.65      2.33 o 
  14   0   8        7.91       14.59      4.59 o 
 -17   1   8        3.15        2.50      1.12 o 
 -16   1   8        0.33        0.09      0.97 o 
 -15   1   8        4.80        5.36      1.06 o 
 -14   1   8        1.11        3.13      1.24 o 
 -13   1   8        1.88        1.97      0.80 o 
 -12   1   8        2.44        3.12      0.76 o 
 -11   1   8       17.15       16.62      1.05 o 
 -10   1   8       14.45       14.81      1.09 o 
  -9   1   8        5.51        5.57      0.67 o 
  -8   1   8       24.51       22.22      0.95 o 
  -7   1   8        0.37       -0.41      0.59 o 
  -6   1   8        3.62        3.09      0.64 o 
  -5   1   8        2.46        4.03      0.57 o 
  -4   1   8     1023.08     1035.77      7.78 o 
  -3   1   8     3306.84     3289.65     22.00 o 
  -2   1   8      505.72      528.49      3.52 o 
  -1   1   8      298.81      317.10      3.35 o 
   0   1   8       88.47       90.35      2.37 o 
   1   1   8       51.78       52.27      1.82 o 
   2   1   8      205.72      206.25      2.79 o 
   3   1   8      192.58      194.36      2.85 o 
   4   1   8        1.00        1.47      1.10 o 
   5   1   8        3.52        2.10      1.17 o 
   6   1   8        4.86        5.80      1.32 o 
   7   1   8       13.97       11.47      1.65 o 
   8   1   8        3.75        4.51      1.60 o 
   9   1   8       14.41       13.79      1.68 o 
  10   1   8        6.27        4.63      1.73 o 
  11   1   8        0.02        1.27      1.62 o 
  12   1   8        0.05        2.28      3.14 o 
  13   1   8        0.02       -1.36      2.10 o 
  14   1   8        1.71        1.17      2.47 o 
 -17   2   8        2.45       -0.90      1.08 o 
 -16   2   8        1.42        0.59      1.15 o 
 -15   2   8       40.37       38.10      1.39 o 
 -14   2   8       23.78       21.75      1.08 o 
 -13   2   8       35.75       34.34      1.80 o 
 -12   2   8        3.20        2.88      0.71 o 
 -11   2   8        0.70        1.16      0.71 o 
 -10   2   8       10.04        9.91      1.03 o 
  -9   2   8      158.50      161.37      2.84 o 
  -8   2   8        2.30        1.73      0.49 o 
  -7   2   8        0.83        1.13      0.47 o 
  -6   2   8        0.01        0.44      0.48 o 
  -5   2   8        8.48        7.79      0.63 o 
  -4   2   8      204.57      184.37      1.56 o 
  -3   2   8      117.12      114.30      2.67 o 
  -2   2   8       33.64       34.28      1.89 o 
  -1   2   8       28.24       27.43      0.93 o 
   0   2   8        1.01        0.32      0.67 o 
   1   2   8       18.45       22.74      1.04 o 
   2   2   8        0.94        1.90      0.93 o 
   3   2   8       69.41       70.22      2.31 o 
   4   2   8        0.37        1.36      1.09 o 
   5   2   8       11.04       13.35      1.37 o 
   6   2   8       46.87       54.52      1.99 o 
   7   2   8      144.42      138.79      3.09 o 
   8   2   8        7.12        5.41      1.45 o 
   9   2   8       43.23       42.75      2.37 o 
  10   2   8       27.96       25.68      4.00 o 
  11   2   8        0.00       -1.88      1.88 o 
  12   2   8        0.00        3.32      1.78 o 
  13   2   8        0.15        0.88      1.67 o 
 -16   3   8        0.79        3.24      3.02 o 
 -15   3   8        0.32       -1.73      2.32 o 
 -14   3   8        1.45        2.64      1.93 o 
 -13   3   8        0.12        0.35      0.65 o 
 -12   3   8        0.03       -0.18      0.68 o 
 -11   3   8        0.02        0.71      0.44 o 
 -10   3   8       11.07       10.81      0.79 o 
  -9   3   8       15.90       17.98      1.55 o 
  -8   3   8        6.36       11.01      1.04 o 
  -7   3   8      124.37      121.06      1.78 o 
  -6   3   8       25.08       28.01      1.07 o 
  -5   3   8       50.55       52.45      1.00 o 
  -4   3   8       11.69        9.95      0.85 o 
  -3   3   8       11.33       16.80      1.47 o 
  -2   3   8        3.21        3.45      0.66 o 
  -1   3   8       33.36       44.94      1.02 o 
   0   3   8        5.33        3.99      0.81 o 
   1   3   8        3.15        0.90      0.87 o 
   2   3   8        8.44        8.74      0.96 o 
   3   3   8       46.43       41.80      1.38 o 
   4   3   8       50.57       48.70      1.48 o 
   5   3   8       17.22       15.19      1.31 o 
   6   3   8        0.24       -1.04      1.04 o 
   7   3   8        1.10        1.26      1.16 o 
   8   3   8        5.30        4.68      1.59 o 
   9   3   8       30.19       22.15      1.77 o 
  10   3   8        2.48        1.86      1.24 o 
  11   3   8        1.57        0.63      1.41 o 
  12   3   8        0.01        1.57      1.64 o 
  13   3   8        0.10        3.82      1.71 o 
 -15   4   8        2.47        3.67      2.39 o 
 -14   4   8        0.76        1.05      2.53 o 
 -13   4   8        0.24        2.11      1.74 o 
 -12   4   8        3.41        2.06      1.67 o 
 -11   4   8        1.38        1.34      2.05 o 
 -10   4   8       31.66       31.62      2.12 o 
  -9   4   8       58.51       59.35      3.06 o 
  -8   4   8      170.00      183.51      4.25 o 
  -7   4   8       10.37       11.13      0.78 o 
  -6   4   8        1.95       -0.10      1.42 o 
  -5   4   8        6.57        6.36      0.47 o 
  -4   4   8        0.97        1.03      0.59 o 
  -3   4   8       14.62       17.10      1.59 o 
  -2   4   8        5.48        5.08      0.80 o 
  -1   4   8        3.12        2.52      0.82 o 
   0   4   8       11.87       14.20      1.02 o 
   1   4   8        0.00        0.14      0.97 o 
   2   4   8       67.51       66.02      1.99 o 
   3   4   8       67.09       73.84      1.84 o 
   4   4   8        0.88        1.38      0.92 o 
   5   4   8        0.19        0.85      0.99 o 
   6   4   8        0.21        0.37      1.02 o 
   7   4   8       11.40        9.04      1.18 o 
   8   4   8        0.40        0.98      1.03 o 
   9   4   8        0.17        1.08      1.24 o 
  10   4   8        0.03        1.27      1.28 o 
  11   4   8        0.13        2.44      1.22 o 
 -13   5   8        0.14       -0.63      2.01 o 
 -12   5   8        0.00        1.60      2.11 o 
 -11   5   8        0.75        0.19      1.72 o 
 -10   5   8        0.52        2.14      1.99 o 
  -9   5   8        0.45        1.26      2.66 o 
  -8   5   8        8.42        8.42      1.83 o 
  -7   5   8        0.37       -0.13      0.66 o 
  -6   5   8        0.47       -0.38      0.82 o 
  -5   5   8        0.39        0.17      1.15 o 
  -4   5   8        0.00        0.36      1.68 o 
  -3   5   8        5.65        4.20      1.18 o 
  -2   5   8        4.45        4.71      0.68 o 
  -1   5   8        0.05        0.24      0.79 o 
   0   5   8        7.03        6.04      0.90 o 
   1   5   8        2.33        1.42      0.94 o 
   2   5   8       39.92       41.20      1.47 o 
   3   5   8       18.57       17.39      1.97 o 
   4   5   8        2.57        2.56      1.21 o 
   5   5   8        2.66        3.61      1.16 o 
   6   5   8        0.78        2.75      1.28 o 
   7   5   8        1.06        2.44      1.28 o 
   8   5   8        2.68        3.19      2.05 o 
   9   5   8        5.16        9.73      1.52 o 
  10   5   8        0.05        2.22      3.54 o 
 -10   6   8        1.27        0.27      2.11 o 
  -9   6   8        0.12        0.49      2.18 o 
  -8   6   8        0.42       -0.07      1.74 o 
  -7   6   8        0.00        1.92      2.01 o 
  -6   6   8        0.00        0.85      1.65 o 
  -5   6   8        2.49        0.67      0.99 o 
  -4   6   8        4.96        3.43      1.04 o 
  -3   6   8       10.95        7.75      1.22 o 
  -2   6   8        3.45        3.70      1.27 o 
  -1   6   8        7.16        3.78      1.42 o 
   0   6   8        0.00       -0.31      0.83 o 
   1   6   8        3.00        4.33      1.56 o 
   2   6   8        2.72        2.69      1.67 o 
   3   6   8        0.80       -0.34      1.17 o 
   4   6   8        0.83        2.26      1.21 o 
   5   6   8        3.35        4.70      2.22 o 
   6   6   8        0.32        0.70      1.34 o 
   7   6   8        0.17        3.95      2.12 o 
  -6   7   8        0.00        3.06      5.52 o 
  -5   7   8        0.00        0.00      2.25 o 
  -4   7   8        4.03        5.73      1.90 o 
  -3   7   8        4.51        2.76      2.39 o 
  -2   7   8        2.09        4.09      1.70 o 
  -1   7   8        1.20        2.43      1.68 o 
   0   7   8        0.01       -2.59      3.55 o 
   1   7   8        0.18       -0.60      2.26 o 
   2   7   8        7.52       11.11      4.23 o 
 -17   1   9        1.63        2.59      1.47 o 
 -16   1   9       13.86       11.95      1.19 o 
 -15   1   9       21.46       22.89      2.28 o 
 -14   1   9       10.94       10.21      1.12 o 
 -13   1   9        0.27        0.52      0.87 o 
 -12   1   9       14.98       14.73      1.00 o 
 -11   1   9       28.44       27.15      1.26 o 
 -10   1   9        5.93        6.48      0.59 o 
  -9   1   9       99.44      103.84      1.76 o 
  -8   1   9       10.77       14.84      0.82 o 
  -7   1   9        9.66       11.51      0.83 o 
  -6   1   9        2.60        3.40      0.79 o 
  -5   1   9       56.04       56.68      1.41 o 
  -4   1   9       87.32       91.49      1.28 o 
  -3   1   9      127.93      134.34      1.60 o 
  -2   1   9        3.44        2.67      0.81 o 
  -1   1   9       31.93       32.37      1.04 o 
   0   1   9       22.01       16.48      2.07 o 
   1   1   9       14.26       14.68      1.30 o 
   2   1   9        7.73        6.96      1.18 o 
   3   1   9        4.97        6.03      1.22 o 
   4   1   9        7.03       10.04      1.47 o 
   5   1   9        1.04        0.73      1.20 o 
   6   1   9       21.70       24.38      1.83 o 
   7   1   9       67.50       66.61      2.25 o 
   8   1   9       71.46       69.15      2.29 o 
   9   1   9       15.80       13.28      2.60 o 
  10   1   9        1.76        7.51      1.98 o 
  11   1   9        0.79        5.50      1.90 o 
  12   1   9        0.84        2.19      2.84 o 
  13   1   9        2.30        4.47      1.95 o 
 -17   2   9        0.41       -0.40      1.24 o 
 -16   2   9        9.53       10.30      1.44 o 
 -15   2   9       14.62       15.04      1.12 o 
 -14   2   9        4.26        4.15      0.88 o 
 -13   2   9        1.09       -0.10      0.83 o 
 -12   2   9        3.88        3.85      0.75 o 
 -11   2   9        4.24        2.89      0.86 o 
 -10   2   9       34.84       33.68      1.21 o 
  -9   2   9        8.43        7.24      0.79 o 
  -8   2   9       61.19       64.31      1.18 o 
  -7   2   9        9.04        8.49      0.64 o 
  -6   2   9      132.38      131.47      1.36 o 
  -5   2   9        1.64        1.21      0.75 o 
  -4   2   9       90.12      101.12      1.54 o 
  -3   2   9        2.07        4.00      0.80 o 
  -2   2   9       67.08       68.17      1.29 o 
  -1   2   9        2.83        3.94      0.89 o 
   0   2   9       21.43       22.16      1.25 o 
   1   2   9        6.02        7.85      1.04 o 
   2   2   9       20.98       20.64      2.16 o 
   3   2   9        0.62        0.28      0.91 o 
   4   2   9       31.20       26.23      1.65 o 
   5   2   9        1.85        0.65      1.48 o 
   6   2   9       14.25       15.68      1.52 o 
   7   2   9        0.33       -0.29      1.78 o 
   8   2   9       69.42       68.90      2.63 o 
   9   2   9       27.38       32.31      2.88 o 
  10   2   9        5.90        9.24      2.07 o 
  11   2   9        0.14        2.77      2.42 o 
  12   2   9        0.04       -1.94      1.94 o 
  13   2   9        4.48        0.42      4.05 o 
 -16   3   9        0.65        0.87      2.27 o 
 -15   3   9        5.01        1.80      2.05 o 
 -14   3   9        1.09       -0.80      2.16 o 
 -13   3   9        1.74        1.90      0.75 o 
 -12   3   9        0.14        0.36      0.60 o 
 -11   3   9        2.17        1.49      0.66 o 
 -10   3   9       14.84       12.60      1.37 o 
  -9   3   9       47.66       47.99      2.22 o 
  -8   3   9       18.15       16.27      1.11 o 
  -7   3   9       40.59       38.56      1.18 o 
  -6   3   9       19.50       22.26      1.23 o 
  -5   3   9       86.16       83.50      1.95 o 
  -4   3   9       41.38       39.24      1.06 o 
  -3   3   9        1.35        2.57      0.71 o 
  -2   3   9        1.15        1.65      0.80 o 
  -1   3   9       19.96       22.56      1.36 o 
   0   3   9        0.07        0.60      0.84 o 
   1   3   9       84.07       76.92      1.56 o 
   2   3   9      400.64      391.60      4.16 o 
   3   3   9      396.31      419.25      4.63 o 
   4   3   9       95.02       98.82      1.78 o 
   5   3   9        5.76        3.77      1.12 o 
   6   3   9        1.39        1.00      1.07 o 
   7   3   9        5.25        7.09      1.32 o 
   8   3   9       19.69       16.99      1.74 o 
   9   3   9       20.56       18.43      1.78 o 
  10   3   9        0.02        2.71      1.38 o 
  11   3   9        1.42       -0.06      1.38 o 
  12   3   9        0.75        1.97      1.52 o 
 -15   4   9        0.28       -0.72      6.03 o 
 -14   4   9        0.24        0.94      2.08 o 
 -13   4   9        0.06        1.29      2.03 o 
 -12   4   9        1.03        0.64      2.41 o 
 -11   4   9        6.87        4.80      1.78 o 
 -10   4   9        6.62        5.09      1.74 o 
  -9   4   9        5.97        7.51      2.11 o 
  -8   4   9       21.28       21.60      2.03 o 
  -7   4   9       85.48       89.51      2.51 o 
  -6   4   9       14.86       11.69      1.58 o 
  -5   4   9        5.91        5.54      0.57 o 
  -4   4   9       70.10       72.24      1.99 o 
  -3   4   9       65.35       64.31      2.29 o 
  -2   4   9        2.57        2.69      0.83 o 
  -1   4   9        5.73        5.56      0.95 o 
   0   4   9        3.11        2.37      0.88 o 
   1   4   9        0.08        0.08      0.85 o 
   2   4   9       28.58       30.32      1.32 o 
   3   4   9       12.46        9.57      1.31 o 
   4   4   9        1.86        0.42      0.92 o 
   5   4   9        0.04       -0.70      1.08 o 
   6   4   9        2.79        2.97      1.11 o 
   7   4   9        4.51        2.67      1.19 o 
   8   4   9        2.37        0.99      1.31 o 
   9   4   9        2.92        4.64      1.68 o 
  10   4   9        2.59        2.49      1.40 o 
  11   4   9        1.15        5.10      1.78 o 
 -13   5   9        0.11        2.49      2.71 o 
 -12   5   9        0.41        2.03      2.21 o 
 -11   5   9        0.04        1.73      2.13 o 
 -10   5   9        0.00        1.66      1.81 o 
  -9   5   9        0.41        0.24      1.88 o 
  -8   5   9        1.01       -1.22      2.24 o 
  -7   5   9        0.18       -0.47      0.74 o 
  -6   5   9        2.54        1.51      1.21 o 
  -5   5   9       23.27       18.92      1.93 o 
  -4   5   9       26.72       18.90      0.95 o 
  -3   5   9        4.23        2.91      0.64 o 
  -2   5   9       17.78       16.05      1.54 o 
  -1   5   9        0.02       -0.01      0.74 o 
   0   5   9        0.60        0.74      0.82 o 
   1   5   9        0.02       -0.04      0.94 o 
   2   5   9        6.93        6.33      1.13 o 
   3   5   9       12.63       16.91      1.34 o 
   4   5   9        0.68        0.86      1.02 o 
   5   5   9        0.24        1.15      1.15 o 
   6   5   9        0.01        0.52      1.10 o 
   7   5   9        4.30        4.88      1.33 o 
   8   5   9        6.29        8.23      1.47 o 
   9   5   9        3.38        7.80      2.36 o 
 -10   6   9       18.76       16.78      2.53 o 
  -9   6   9       41.87       49.88      3.25 o 
  -8   6   9       26.22       29.45      3.39 o 
  -7   6   9        1.81        3.88      1.94 o 
  -6   6   9        1.52        1.09      2.25 o 
  -5   6   9        2.98        2.68      0.99 o 
  -4   6   9        0.36        0.20      1.04 o 
  -3   6   9        0.24        0.67      1.65 o 
  -2   6   9        2.43        3.37      1.66 o 
  -1   6   9        0.23        1.16      1.02 o 
   0   6   9        5.33        2.02      0.93 o 
   1   6   9        0.16        2.01      1.07 o 
   2   6   9        0.04        0.57      1.27 o 
   3   6   9        0.51       -0.62      1.15 o 
   4   6   9        0.04        1.20      1.20 o 
   5   6   9        1.59        4.96      1.28 o 
   6   6   9        0.91        4.66      1.32 o 
  -3   7   9        2.46        4.02      3.26 o 
  -2   7   9        2.42        1.95      1.71 o 
  -1   7   9        3.71        5.48      3.32 o 
 -17   0  10        1.98        2.04      1.84 o 
 -16   0  10        2.15        1.21      2.84 o 
 -15   0  10        4.86        4.46      2.87 o 
 -14   0  10        4.42        3.56      1.56 o 
 -13   0  10        3.03        3.40      1.48 o 
 -12   0  10       24.07       25.05      2.19 o 
 -11   0  10       36.55       50.20      1.45 o 
 -10   0  10      236.85      254.01      3.38 o 
  -9   0  10      122.63      128.02      2.28 o 
  -8   0  10        4.14        1.63      1.41 o 
  -7   0  10       24.69       26.94      1.38 o 
  -6   0  10       14.46       11.95      1.48 o 
  -5   0  10        0.16       -0.54      1.17 o 
  -4   0  10      161.29      155.60      2.30 o 
  -3   0  10        5.10        4.17      1.15 o 
  -2   0  10      261.77      273.98      5.35 o 
  -1   0  10        0.52        0.45      1.32 o 
   0   0  10        7.90        7.29      1.65 o 
   1   0  10      342.36      359.72      5.61 o 
   2   0  10      297.63      286.82      6.67 o 
   3   0  10       27.46       27.61      4.72 o 
   4   0  10       60.67       68.59      6.20 o 
   5   0  10       74.14       70.49      2.96 o 
   6   0  10        6.62        6.31      2.56 o 
   7   0  10        5.77        6.23      2.22 o 
   8   0  10        2.29       -0.82      2.72 o 
   9   0  10        0.19       -0.18      2.24 o 
  10   0  10        0.37       -2.40      2.40 o 
  11   0  10        0.05        6.04      4.47 o 
  12   0  10        0.13       -0.25      6.28 o 
  13   0  10        2.78        5.53      3.51 o 
 -17   1  10        3.50        4.46      1.22 o 
 -16   1  10       32.25       36.67      1.50 o 
 -15   1  10       15.99       11.82      1.42 o 
 -14   1  10       25.83       24.74      1.63 o 
 -13   1  10        0.25       -0.38      0.90 o 
 -12   1  10        0.00       -0.75      0.99 o 
 -11   1  10        7.14        8.24      0.87 o 
 -10   1  10       10.91        9.63      0.72 o 
  -9   1  10        0.64        1.51      0.82 o 
  -8   1  10        0.56        0.52      1.05 o 
  -7   1  10       10.46       10.41      1.11 o 
  -6   1  10        3.41        3.94      0.65 o 
  -5   1  10        1.49        1.65      0.77 o 
  -4   1  10        1.86        1.61      0.84 o 
  -3   1  10        1.87        2.83      0.88 o 
  -2   1  10       20.77       19.42      1.08 o 
  -1   1  10        0.39        0.91      0.88 o 
   0   1  10       84.04       80.57      1.62 o 
   1   1  10       11.74        9.94      1.37 o 
   2   1  10        3.83        3.11      1.32 o 
   3   1  10       17.55       21.65      1.66 o 
   4   1  10       11.41       10.14      1.43 o 
   5   1  10        0.30        0.37      1.31 o 
   6   1  10        5.93        4.63      1.57 o 
   7   1  10       42.26       35.71      2.18 o 
   8   1  10       78.37       82.03      3.10 o 
   9   1  10       11.74       11.61      1.84 o 
  10   1  10        0.79        3.01      1.67 o 
  11   1  10        0.46        1.25      1.73 o 
  12   1  10        1.26       -3.71      3.71 o 
 -16   2  10       19.59       18.90      1.28 o 
 -15   2  10       13.80       12.35      1.10 o 
 -14   2  10        2.22        0.73      0.93 o 
 -13   2  10        0.23        0.66      0.75 o 
 -12   2  10        2.49        2.77      1.06 o 
 -11   2  10        9.99       14.73      2.45 o 
 -10   2  10       40.79       41.46      1.37 o 
  -9   2  10       22.28       22.18      1.00 o 
  -8   2  10       19.87       23.15      1.12 o 
  -7   2  10       66.68       72.49      1.72 o 
  -6   2  10      175.09      171.65      1.67 o 
  -5   2  10       32.35       38.03      1.11 o 
  -4   2  10      530.36      545.70      4.04 o 
  -3   2  10      362.42      363.82      3.00 o 
  -2   2  10       95.46       94.11      1.99 o 
  -1   2  10        5.47        5.16      0.93 o 
   0   2  10        6.65        6.74      0.98 o 
   1   2  10        3.69        3.56      1.15 o 
   2   2  10       25.75       26.31      1.52 o 
   3   2  10       11.74       14.30      2.29 o 
   4   2  10        1.81        2.46      1.23 o 
   5   2  10        7.95        8.82      1.44 o 
   6   2  10        4.10        2.14      1.49 o 
   7   2  10        0.00        0.20      1.34 o 
   8   2  10        0.23       -0.24      1.43 o 
   9   2  10        9.69       11.56      1.82 o 
  10   2  10       10.03        8.85      2.05 o 
  11   2  10        3.32        3.17      2.08 o 
  12   2  10        0.11        3.66      2.93 o 
 -15   3  10        6.39        5.42      1.90 o 
 -14   3  10        0.83        2.31      2.00 o 
 -13   3  10        0.44        1.93      2.12 o 
 -12   3  10        1.68        1.50      0.58 o 
 -11   3  10        4.46        3.58      0.73 o 
 -10   3  10        1.50        2.09      0.67 o 
  -9   3  10       52.92       51.64      2.65 o 
  -8   3  10        7.81        5.11      1.20 o 
  -7   3  10        2.47        1.54      0.84 o 
  -6   3  10        0.06        0.43      0.71 o 
  -5   3  10       46.81       51.36      1.06 o 
  -4   3  10       11.04       11.75      0.85 o 
  -3   3  10       58.74       60.59      1.43 o 
  -2   3  10        1.25       -0.49      0.82 o 
  -1   3  10        1.42        1.20      0.97 o 
   0   3  10       17.66       18.12      1.41 o 
   1   3  10        4.50        4.14      1.17 o 
   2   3  10       21.59       25.43      1.68 o 
   3   3  10        1.40        0.76      1.06 o 
   4   3  10        4.74        3.65      1.40 o 
   5   3  10        7.14        7.53      1.40 o 
   6   3  10        5.23        5.00      1.33 o 
   7   3  10       31.25       34.34      2.10 o 
   8   3  10        2.14        5.83      2.36 o 
   9   3  10        1.50        2.64      1.46 o 
  10   3  10        0.01       -1.36      1.48 o 
  11   3  10        2.86        0.43      1.93 o 
 -14   4  10        0.72       -0.96      2.48 o 
 -13   4  10        0.71        2.91      2.05 o 
 -12   4  10        0.08       -0.11      1.92 o 
 -11   4  10        1.53        0.61      2.24 o 
 -10   4  10       11.74       10.27      2.13 o 
  -9   4  10       14.77       17.92      1.69 o 
  -8   4  10        0.00        0.06      0.56 o 
  -7   4  10        0.77        1.42      0.78 o 
  -6   4  10       14.55       13.47      1.07 o 
  -5   4  10        2.87        2.80      0.63 o 
  -4   4  10        1.37        1.20      0.70 o 
  -3   4  10        3.74        4.88      0.94 o 
  -2   4  10        0.26       -0.39      0.92 o 
  -1   4  10        0.16        0.63      0.76 o 
   0   4  10        0.03        0.03      0.81 o 
   1   4  10       48.09       47.27      1.52 o 
   2   4  10       59.19       61.57      2.31 o 
   3   4  10        7.48        5.20      1.18 o 
   4   4  10        6.24        4.56      1.39 o 
   5   4  10        0.01       -1.06      1.09 o 
   6   4  10        0.07        1.73      1.21 o 
   7   4  10        1.44        3.23      1.33 o 
   8   4  10        6.43        9.06      2.04 o 
   9   4  10        0.10        0.45      1.42 o 
  10   4  10        0.24        1.65      1.53 o 
 -12   5  10        0.17        0.50      2.24 o 
 -11   5  10        2.85        4.86      2.82 o 
 -10   5  10        4.52        2.02      2.19 o 
  -9   5  10        2.32        2.85      1.87 o 
  -8   5  10        1.88        2.16      1.51 o 
  -7   5  10        0.24       -0.01      1.38 o 
  -6   5  10        0.04        1.67      2.37 o 
  -5   5  10       12.08       12.38      2.58 o 
  -4   5  10       31.64       26.60      2.57 o 
  -3   5  10        5.25        3.72      0.77 o 
  -2   5  10        7.72        5.18      1.31 o 
  -1   5  10        0.06        1.81      1.11 o 
   0   5  10        0.13        0.25      1.85 o 
   1   5  10        0.53        0.63      1.08 o 
   2   5  10       18.73       24.03      1.78 o 
   3   5  10        3.01        5.35      1.26 o 
   4   5  10        1.22        0.55      1.53 o 
   5   5  10        1.35        4.94      1.32 o 
   6   5  10        0.98        2.12      1.45 o 
   7   5  10        0.04        2.53      1.27 o 
   8   5  10        0.48        3.74      2.00 o 
  -9   6  10        0.59        1.43      2.08 o 
  -8   6  10        1.38        1.50      2.25 o 
  -7   6  10        3.54        3.90      2.75 o 
  -6   6  10        0.00        0.98      1.53 o 
  -5   6  10        0.17        3.31      2.11 o 
  -4   6  10        0.06       -0.30      1.12 o 
  -3   6  10        0.93        3.80      3.02 o 
  -2   6  10        0.33        4.82      2.17 o 
  -1   6  10        0.15        1.45      6.95 o 
   0   6  10        2.41        2.47      1.41 o 
   1   6  10        3.16        3.46      1.18 o 
   2   6  10        0.73       -0.34      1.13 o 
   3   6  10        0.19       -0.20      1.50 o 
   4   6  10        0.17        2.92      1.50 o 
   5   6  10        0.11       -3.06      3.06 o 
 -16   1  11        1.83        1.04      1.01 o 
 -15   1  11        3.51        2.58      2.10 o 
 -14   1  11        0.51        1.12      0.89 o 
 -13   1  11        0.09       -0.31      0.88 o 
 -12   1  11        2.62        2.44      0.93 o 
 -11   1  11        0.80        0.06      0.77 o 
 -10   1  11        0.11        0.11      0.82 o 
  -9   1  11        1.10        0.34      0.78 o 
  -8   1  11        1.82        1.99      0.79 o 
  -7   1  11        8.45        8.33      0.95 o 
  -6   1  11        9.14        8.57      0.78 o 
  -5   1  11      186.84      185.63      1.97 o 
  -4   1  11      199.89      209.81      2.14 o 
  -3   1  11       10.23        9.11      0.99 o 
  -2   1  11       27.33       25.52      1.37 o 
  -1   1  11       33.43       33.29      1.41 o 
   0   1  11       15.64       18.06      1.32 o 
   1   1  11      122.84      123.09      2.59 o 
   2   1  11       20.87       19.59      2.38 o 
   3   1  11        0.53        4.16      1.61 o 
   4   1  11        0.62        1.24      1.28 o 
   5   1  11        2.01        1.65      1.68 o 
   6   1  11        0.01        0.52      1.42 o 
   7   1  11       19.83       19.05      1.92 o 
   8   1  11        9.22        4.06      2.46 o 
   9   1  11        1.49       -0.70      2.02 o 
  10   1  11        1.30        4.39      2.08 o 
  11   1  11        0.48        1.94      1.87 o 
  12   1  11        0.56        0.66      2.84 o 
 -16   2  11        0.69        1.21      1.16 o 
 -15   2  11        1.35        1.73      1.05 o 
 -14   2  11        0.63        0.94      1.17 o 
 -13   2  11        0.28        0.43      0.79 o 
 -12   2  11        0.03       -0.28      0.88 o 
 -11   2  11       23.27       28.09      1.27 o 
 -10   2  11       27.99       31.64      1.48 o 
  -9   2  11       51.24       51.53      1.03 o 
  -8   2  11       11.65       12.79      1.80 o 
  -7   2  11       12.89       12.88      0.81 o 
  -6   2  11       22.35       21.06      1.12 o 
  -5   2  11      136.89      135.82      1.87 o 
  -4   2  11      570.64      558.69      5.48 o 
  -3   2  11        5.09        4.76      0.99 o 
  -2   2  11        5.30        7.32      1.01 o 
  -1   2  11        7.04        9.16      1.17 o 
   0   2  11       21.27       20.46      2.17 o 
   1   2  11       11.47       12.60      1.42 o 
   2   2  11       29.40       28.73      3.59 o 
   3   2  11       13.23       11.09      1.65 o 
   4   2  11        3.58        3.89      1.42 o 
   5   2  11        2.94        2.15      1.51 o 
   6   2  11       12.01       10.26      1.82 o 
   7   2  11        1.14        2.08      1.55 o 
   8   2  11        1.54        1.41      1.57 o 
   9   2  11        1.16        1.75      1.83 o 
  10   2  11        0.20        0.46      1.82 o 
  11   2  11        0.28        0.91      2.12 o 
 -15   3  11        1.16        1.18      1.95 o 
 -14   3  11        0.27        0.14      2.24 o 
 -13   3  11        0.00       -0.60      1.56 o 
 -12   3  11        6.63        3.43      0.91 o 
 -11   3  11       60.13       59.19      3.29 o 
 -10   3  11      133.80      131.89      5.47 o 
  -9   3  11      139.89      137.43      5.59 o 
  -8   3  11        4.03        3.89      0.74 o 
  -7   3  11        0.91        0.97      0.93 o 
  -6   3  11       20.10       23.88      3.25 o 
  -5   3  11        5.31        6.25      0.87 o 
  -4   3  11       78.25       72.98      1.35 o 
  -3   3  11       25.92       26.51      3.16 o 
  -2   3  11        9.54       10.82      1.07 o 
  -1   3  11        0.10        0.23      1.01 o 
   0   3  11        0.09        0.90      1.00 o 
   1   3  11       11.45       14.43      2.22 o 
   2   3  11        0.35       -0.27      1.21 o 
   3   3  11        0.45       -0.19      1.05 o 
   4   3  11        0.07        0.34      1.05 o 
   5   3  11        0.17       -0.35      1.11 o 
   6   3  11        0.72        0.99      1.30 o 
   7   3  11       10.39       10.37      2.25 o 
   8   3  11        1.52       -1.95      1.95 o 
   9   3  11        2.11        1.99      1.72 o 
  10   3  11        0.89       -0.02      1.87 o 
 -13   4  11        0.17        1.84      1.87 o 
 -12   4  11        2.47       -0.92      2.08 o 
 -11   4  11        0.44        0.15      1.91 o 
 -10   4  11        4.88        5.56      1.58 o 
  -9   4  11        4.71        6.57      1.57 o 
  -8   4  11        1.89        1.18      0.57 o 
  -7   4  11       10.28       10.91      1.10 o 
  -6   4  11        0.07        0.37      0.62 o 
  -5   4  11       17.13       17.35      2.09 o 
  -4   4  11       19.21       20.78      1.19 o 
  -3   4  11        0.37        1.43      1.42 o 
  -2   4  11        0.28        0.69      0.99 o 
  -1   4  11       10.42        9.44      1.34 o 
   0   4  11        4.86        4.02      1.11 o 
   1   4  11        0.02        1.23      1.06 o 
   2   4  11        5.52        4.27      1.32 o 
   3   4  11        1.09        1.00      1.18 o 
   4   4  11       16.47       12.51      3.64 o 
   5   4  11        1.52        3.67      1.45 o 
   6   4  11        7.70        8.24      2.17 o 
   7   4  11        2.67        3.09      2.94 o 
   8   4  11        1.09        3.26      1.72 o 
   9   4  11        4.17        6.08      1.95 o 
 -11   5  11        0.98        3.06      2.07 o 
 -10   5  11        1.55        1.40      2.65 o 
  -9   5  11        0.57       -1.88      1.88 o 
  -8   5  11        0.03       -1.05      1.53 o 
  -7   5  11        0.25       -0.27      1.87 o 
  -6   5  11        3.97        6.54      2.10 o 
  -5   5  11       10.33        9.95      2.00 o 
  -4   5  11       13.82       12.17      1.27 o 
  -3   5  11        7.17        5.78      1.12 o 
  -2   5  11        1.50        1.31      0.87 o 
  -1   5  11        0.67        1.53      1.19 o 
   0   5  11        3.51        2.82      1.30 o 
   1   5  11        0.91        0.39      1.13 o 
   2   5  11        3.96        3.08      1.83 o 
   3   5  11        0.57       -1.22      1.22 o 
   4   5  11        0.00        2.83      2.11 o 
   5   5  11        0.68        2.21      1.93 o 
   6   5  11        4.66        9.96      2.56 o 
   7   5  11        0.76        4.09      3.24 o 
  -8   6  11        0.91        0.29      3.51 o 
  -7   6  11        0.15        1.11      1.84 o 
  -6   6  11        0.24        0.61      1.63 o 
  -5   6  11        0.07       -0.90      1.86 o 
  -4   6  11        0.01        3.38      3.66 o 
  -3   6  11        0.10        5.91      2.99 o 
  -2   6  11        0.01        0.14      1.99 o 
  -1   6  11        2.13        5.16      4.54 o 
   0   6  11        9.24        9.02      1.92 o 
   1   6  11       25.87       28.32      2.12 o 
   2   6  11       24.79       26.67      1.78 o 
   3   6  11        5.02        7.64      1.95 o 
 -16   0  12        3.70        5.54      3.15 o 
 -15   0  12        0.12       -3.03      3.03 o 
 -14   0  12        0.00       -0.22      1.89 o 
 -13   0  12        4.62        5.05      2.08 o 
 -12   0  12        5.40        4.47      1.38 o 
 -11   0  12       44.38       41.93      4.55 o 
 -10   0  12       21.05       24.02      1.82 o 
  -9   0  12       39.49       39.80      2.56 o 
  -8   0  12       22.25       22.99      2.05 o 
  -7   0  12        0.02       -0.87      1.13 o 
  -6   0  12        0.09       -0.77      1.05 o 
  -5   0  12      105.96      110.71      2.11 o 
  -4   0  12      215.11      219.86      2.93 o 
  -3   0  12       42.63       48.81      1.73 o 
  -2   0  12        0.73       -0.06      1.34 o 
  -1   0  12        2.38        3.96      2.05 o 
   0   0  12      111.59      109.97      6.18 o 
   1   0  12      143.75      148.87      3.57 o 
   2   0  12        8.19        8.26      2.60 o 
   3   0  12       11.13        7.98      2.12 o 
   4   0  12        0.88       -1.58      3.36 o 
   5   0  12        1.87        1.78      2.60 o 
   6   0  12        0.00        1.29      2.11 o 
   7   0  12       46.62       50.50      3.31 o 
   8   0  12        3.11        2.35      2.40 o 
   9   0  12        3.52        4.13      3.41 o 
  10   0  12        0.12       -4.17      4.17 o 
  11   0  12        1.81        5.71      2.98 o 
 -16   1  12        0.65        2.05      1.73 o 
 -15   1  12        3.41        4.80      1.87 o 
 -14   1  12        1.67        2.18      1.15 o 
 -13   1  12        7.90        7.95      1.21 o 
 -12   1  12        3.52        1.91      0.95 o 
 -11   1  12       19.56       16.93      2.69 o 
 -10   1  12        0.14        0.77      0.82 o 
  -9   1  12        3.49        3.43      0.94 o 
  -8   1  12        1.63       -0.28      0.99 o 
  -7   1  12        0.52        1.23      0.80 o 
  -6   1  12       31.36       30.31      1.24 o 
  -5   1  12      306.85      317.71      2.79 o 
  -4   1  12      103.65      108.60      1.87 o 
  -3   1  12       32.19       31.48      1.38 o 
  -2   1  12        3.74        3.70      1.09 o 
  -1   1  12        9.12        7.07      1.22 o 
   0   1  12        7.40        5.90      1.16 o 
   1   1  12        2.10       -0.18      1.31 o 
   2   1  12        4.28        4.47      1.70 o 
   3   1  12        0.09        0.66      1.28 o 
   4   1  12        4.58        3.99      1.74 o 
   5   1  12       14.08       13.32      1.89 o 
   6   1  12        0.13        2.52      1.57 o 
   7   1  12        5.59        3.71      2.08 o 
   8   1  12        4.21        3.82      1.96 o 
   9   1  12        1.98        0.48      1.76 o 
  10   1  12        1.21       -1.05      2.00 o 
  11   1  12        1.68        1.65      3.58 o 
 -15   2  12        9.79        7.95      1.30 o 
 -14   2  12        0.31       -0.03      1.11 o 
 -13   2  12        1.07        0.58      0.97 o 
 -12   2  12        1.99        2.71      0.92 o 
 -11   2  12       21.79       18.27      1.23 o 
 -10   2  12       13.08       17.56      1.22 o 
  -9   2  12        8.44        7.09      1.21 o 
  -8   2  12        6.20        5.49      1.36 o 
  -7   2  12        7.32        8.81      0.83 o 
  -6   2  12        5.64        6.44      0.90 o 
  -5   2  12       38.18       35.39      2.05 o 
  -4   2  12      146.89      149.25      2.30 o 
  -3   2  12        6.14        4.36      1.23 o 
  -2   2  12       19.51       20.54      1.28 o 
  -1   2  12        5.62        5.88      1.11 o 
   0   2  12       11.51       12.96      1.24 o 
   1   2  12      115.31      116.80      2.74 o 
   2   2  12       32.30       36.46      2.92 o 
   3   2  12        8.37        8.58      1.43 o 
   4   2  12        0.30        0.15      1.14 o 
   5   2  12        1.41        1.45      1.50 o 
   6   2  12       28.04       30.36      2.48 o 
   7   2  12       26.99       24.83      3.68 o 
   8   2  12        4.74        3.78      2.50 o 
   9   2  12       11.67       10.51      2.23 o 
  10   2  12        1.18        3.16      2.14 o 
 -14   3  12        1.28        3.44      1.83 o 
 -13   3  12        1.32        3.33      1.93 o 
 -12   3  12        0.60        1.27      1.90 o 
 -11   3  12       10.64       12.36      1.27 o 
 -10   3  12        9.07        7.59      0.95 o 
  -9   3  12       20.64       19.28      0.82 o 
  -8   3  12        3.46        1.44      1.03 o 
  -7   3  12       32.55       34.92      2.68 o 
  -6   3  12       33.74       37.24      1.71 o 
  -5   3  12        0.00        0.76      0.85 o 
  -4   3  12       22.72       19.27      1.72 o 
  -3   3  12        0.04        0.94      0.90 o 
  -2   3  12       12.26       12.92      1.34 o 
  -1   3  12        0.10       -1.38      1.38 o 
   0   3  12        9.09        9.55      1.38 o 
   1   3  12       22.67       23.08      1.63 o 
   2   3  12       15.40       18.56      1.65 o 
   3   3  12        6.38        7.81      1.66 o 
   4   3  12        3.36        1.94      1.24 o 
   5   3  12        1.96        2.21      1.40 o 
   6   3  12        2.16        3.08      1.63 o 
   7   3  12        4.33        4.19      1.61 o 
   8   3  12        0.26       -0.57      1.49 o 
   9   3  12        0.68        5.70      1.70 o 
 -13   4  12        0.34        0.96      2.52 o 
 -12   4  12        2.69        1.56      1.87 o 
 -11   4  12        7.74        6.78      2.39 o 
 -10   4  12        8.12        7.84      1.88 o 
  -9   4  12        2.75        3.09      1.74 o 
  -8   4  12        0.01        0.17      1.78 o 
  -7   4  12        0.44        0.67      0.80 o 
  -6   4  12        0.47        1.15      0.87 o 
  -5   4  12       31.44       33.12      1.69 o 
  -4   4  12        3.04        2.63      1.07 o 
  -3   4  12        1.76        1.00      1.14 o 
  -2   4  12        1.88        3.70      1.07 o 
  -1   4  12        8.28        6.97      1.18 o 
   0   4  12       16.80       13.73      1.39 o 
   1   4  12       24.28       27.55      4.10 o 
   2   4  12       21.60       20.37      1.40 o 
   3   4  12        2.06        3.56      1.47 o 
   4   4  12        0.02       -1.31      1.31 o 
   5   4  12        0.03        2.39      2.08 o 
   6   4  12        0.14        3.17      1.53 o 
   7   4  12        0.34        1.49      1.40 o 
   8   4  12        1.50       14.82      6.37 o 
 -10   5  12        5.75        6.78      2.63 o 
  -9   5  12        6.93        7.65      2.26 o 
  -8   5  12        0.21       -1.13      1.80 o 
  -7   5  12        0.29        0.01      2.02 o 
  -6   5  12        0.73        1.43      2.16 o 
  -5   5  12        2.28        1.99      2.25 o 
  -4   5  12        1.58        5.65      2.35 o 
  -3   5  12        4.58        4.48      1.45 o 
  -2   5  12        1.51        3.43      1.17 o 
  -1   5  12        0.01        0.58      1.02 o 
   0   5  12        0.10        1.43      1.20 o 
   1   5  12        2.71        2.43      1.38 o 
   2   5  12        0.04       -1.47      1.47 o 
   3   5  12        0.22        1.36      1.46 o 
   4   5  12        0.05        2.95      1.78 o 
   5   5  12        0.20        5.60      2.44 o 
  -5   6  12        1.11       -1.13      2.53 o 
  -4   6  12        0.06        2.09      2.90 o 
  -3   6  12        0.38        2.16      2.83 o 
  -2   6  12        0.00        3.02      3.07 o 
  -1   6  12        0.31        3.71      4.38 o 
   0   6  12        0.74        0.04      2.14 o 
 -15   1  13        0.22        3.53      1.55 o 
 -14   1  13        0.55        0.74      1.29 o 
 -13   1  13        0.00       -0.53      1.22 o 
 -12   1  13        4.15        4.07      1.28 o 
 -11   1  13       12.72        8.69      1.54 o 
 -10   1  13        1.59        0.93      0.92 o 
  -9   1  13        0.20        0.18      1.00 o 
  -8   1  13        0.04       -0.85      0.94 o 
  -7   1  13        4.00        4.90      0.92 o 
  -6   1  13       18.52       23.01      1.81 o 
  -5   1  13       29.79       26.24      1.89 o 
  -4   1  13       92.04       93.72      1.64 o 
  -3   1  13        9.56       10.57      1.19 o 
  -2   1  13        0.01        1.28      1.11 o 
  -1   1  13        6.47        8.10      1.20 o 
   0   1  13        2.01        1.34      1.30 o 
   1   1  13       52.38       47.15      2.52 o 
   2   1  13        1.02        2.06      1.52 o 
   3   1  13        1.63        1.52      1.75 o 
   4   1  13        0.11        1.12      1.45 o 
   5   1  13        0.04        2.47      1.92 o 
   6   1  13        6.59        8.49      2.63 o 
   7   1  13        1.28       -0.32      1.62 o 
   8   1  13        0.02        2.01      1.95 o 
   9   1  13        0.01        0.57      2.04 o 
 -15   2  13        0.10        1.00      1.17 o 
 -14   2  13        0.23        0.69      1.27 o 
 -13   2  13        0.01        1.09      1.20 o 
 -12   2  13        0.70        1.07      1.19 o 
 -11   2  13        9.73        9.92      0.99 o 
 -10   2  13        7.08        8.19      1.43 o 
  -9   2  13        0.88        1.44      0.94 o 
  -8   2  13        0.32        0.47      0.83 o 
  -7   2  13        0.24        0.70      0.94 o 
  -6   2  13        0.04        0.36      0.99 o 
  -5   2  13        4.97        6.18      1.07 o 
  -4   2  13        1.81        0.99      1.22 o 
  -3   2  13        5.23        6.64      1.37 o 
  -2   2  13       12.21       10.39      1.48 o 
  -1   2  13       22.78       20.45      1.48 o 
   0   2  13       37.01       36.88      2.25 o 
   1   2  13       66.03       71.47      2.16 o 
   2   2  13        4.04        5.65      1.34 o 
   3   2  13        8.48        8.65      1.53 o 
   4   2  13        0.55        1.07      1.28 o 
   5   2  13        7.83        8.43      1.56 o 
   6   2  13       19.81       19.54      2.76 o 
   7   2  13       19.69       17.61      2.09 o 
   8   2  13        1.57        2.20      1.98 o 
   9   2  13        0.31        0.72      1.78 o 
 -14   3  13        0.00        2.91      6.17 o 
 -13   3  13        2.78        3.95      1.86 o 
 -12   3  13        0.36        1.99      1.59 o 
 -11   3  13        1.48        1.71      0.86 o 
 -10   3  13        3.93        4.11      0.88 o 
  -9   3  13        1.73        2.35      1.17 o 
  -8   3  13        0.04       -0.62      0.98 o 
  -7   3  13        3.61        3.08      0.81 o 
  -6   3  13       33.98       38.04      2.49 o 
  -5   3  13        1.70        1.13      0.94 o 
  -4   3  13        4.05        4.04      1.33 o 
  -3   3  13        8.40        7.55      1.13 o 
  -2   3  13        4.53        5.39      1.17 o 
  -1   3  13        6.77        5.42      1.31 o 
   0   3  13      100.55      100.85      2.04 o 
   1   3  13       88.19       93.13      2.46 o 
   2   3  13       26.87       27.25      1.87 o 
   3   3  13        8.61        9.28      1.68 o 
   4   3  13        1.31        1.92      1.41 o 
   5   3  13        0.16       -1.62      1.62 o 
   6   3  13        6.93        6.35      1.77 o 
   7   3  13        1.18        2.05      1.69 o 
   8   3  13        2.68        2.70      1.76 o 
 -12   4  13        0.08       -0.21      1.97 o 
 -11   4  13        1.17       -0.40      1.56 o 
 -10   4  13        0.01       -1.45      1.74 o 
  -9   4  13        4.37        3.15      1.87 o 
  -8   4  13        4.99        6.37      2.79 o 
  -7   4  13        0.61        1.41      1.39 o 
  -6   4  13        0.97       -0.11      0.94 o 
  -5   4  13        2.59        2.37      1.16 o 
  -4   4  13        9.78        9.10      2.02 o 
  -3   4  13        4.58        3.40      1.05 o 
  -2   4  13        0.22        0.18      1.13 o 
  -1   4  13        0.20        2.33      1.05 o 
   0   4  13        0.10        1.42      1.10 o 
   1   4  13        7.76        7.72      1.87 o 
   2   4  13        0.37        1.32      1.29 o 
   3   4  13        0.52       -0.41      1.29 o 
   4   4  13        0.70        0.81      1.84 o 
   5   4  13        0.99        5.49      1.50 o 
   6   4  13        0.03        2.00      2.02 o 
  -9   5  13        1.89        0.15      1.75 o 
  -8   5  13        2.10        2.83      2.10 o 
  -7   5  13        5.96        5.73      2.62 o 
  -6   5  13       11.03        8.93      2.69 o 
  -5   5  13        5.91        2.68      2.45 o 
  -4   5  13        8.09        8.59      2.61 o 
  -3   5  13        3.25        1.92      1.29 o 
  -2   5  13        0.00        0.46      1.27 o 
  -1   5  13        0.12       -0.73      1.07 o 
   0   5  13        0.09        3.06      2.30 o 
   1   5  13        0.00        0.14      1.49 o 
   2   5  13        0.69        7.35      2.21 o 
   3   5  13        1.77        2.60      1.35 o 
 -15   0  14        3.20        6.04      6.38 o 
 -14   0  14        0.20       -1.94      3.16 o 
 -13   0  14        7.52        7.40      1.37 o 
 -12   0  14       39.14       40.44      3.97 o 
 -11   0  14        6.66        9.58      3.13 o 
 -10   0  14       14.52       15.43      1.90 o 
  -9   0  14        1.05        1.24      2.63 o 
  -8   0  14        3.23        3.54      1.50 o 
  -7   0  14        1.85        0.94      1.22 o 
  -6   0  14       43.94       45.75      2.01 o 
  -5   0  14        9.58        7.73      1.45 o 
  -4   0  14        5.35        6.38      1.45 o 
  -3   0  14        2.99        1.71      1.59 o 
  -2   0  14        7.61        9.02      1.78 o 
  -1   0  14        0.00       -1.10      1.82 o 
   0   0  14      129.19      125.33      4.43 o 
   1   0  14       40.07       37.06      2.73 o 
   2   0  14        0.09        2.32      2.66 o 
   3   0  14        0.01        2.13      2.09 o 
   4   0  14        0.12       -0.16      2.75 o 
   5   0  14        7.13        9.15      3.93 o 
   6   0  14        1.65        2.61      3.51 o 
   7   0  14       16.81       18.36      3.84 o 
   8   0  14        1.83        3.91      3.55 o 
 -14   1  14        0.08       -0.69      1.47 o 
 -13   1  14        0.05        2.52      1.62 o 
 -12   1  14       10.52        9.62      1.15 o 
 -11   1  14       22.48       25.55      1.31 o 
 -10   1  14        4.32        3.73      1.13 o 
  -9   1  14        6.54        5.61      1.07 o 
  -8   1  14        1.36        1.89      1.03 o 
  -7   1  14        2.49        3.21      0.97 o 
  -6   1  14        0.01       -0.48      0.88 o 
  -5   1  14        1.11        0.76      0.99 o 
  -4   1  14        4.99        4.80      1.14 o 
  -3   1  14       38.52       42.73      1.56 o 
  -2   1  14       27.76       32.55      1.80 o 
  -1   1  14        5.99        7.87      1.55 o 
   0   1  14        1.67        3.38      1.37 o 
   1   1  14       16.20       15.61      1.64 o 
   2   1  14        3.83        4.21      1.90 o 
   3   1  14        0.16        0.68      1.41 o 
   4   1  14        0.29       -1.65      1.90 o 
   5   1  14        0.85        2.35      2.08 o 
   6   1  14        4.26        3.89      2.60 o 
   7   1  14       12.75       14.08      2.34 o 
   8   1  14        0.06        3.02      2.14 o 
 -14   2  14        0.03        0.34      1.33 o 
 -13   2  14        2.11        1.56      1.18 o 
 -12   2  14       25.37       32.27      2.10 o 
 -11   2  14       17.22       18.92      1.03 o 
 -10   2  14       18.72       22.06      3.77 o 
  -9   2  14        0.36        1.23      1.14 o 
  -8   2  14        1.17        0.96      0.96 o 
  -7   2  14       14.04       14.62      1.81 o 
  -6   2  14       81.81       77.83      2.15 o 
  -5   2  14       32.77       30.99      1.92 o 
  -4   2  14       59.46       58.39      1.90 o 
  -3   2  14        3.44        4.36      1.27 o 
  -2   2  14        1.39        1.51      1.16 o 
  -1   2  14       10.73        9.08      1.34 o 
   0   2  14        6.46        7.15      1.36 o 
   1   2  14        9.19        6.69      1.71 o 
   2   2  14        1.55        2.62      1.54 o 
   3   2  14        1.22        3.18      1.51 o 
   4   2  14        2.72        2.67      1.53 o 
   5   2  14        0.65       -0.30      1.49 o 
   6   2  14        0.15        1.29      2.29 o 
   7   2  14        0.09        0.44      1.78 o 
   8   2  14        1.40        0.64      1.92 o 
 -13   3  14        0.25       -1.01      3.44 o 
 -12   3  14        0.14       -1.63      1.86 o 
 -11   3  14        3.30        0.98      1.75 o 
 -10   3  14        1.67        0.45      1.35 o 
  -9   3  14        0.02       -0.09      0.80 o 
  -8   3  14        2.23        1.36      1.34 o 
  -7   3  14        8.08        6.70      1.05 o 
  -6   3  14       19.11       13.35      2.02 o 
  -5   3  14       38.37       38.87      1.46 o 
  -4   3  14        3.34        2.53      1.31 o 
  -3   3  14        8.27        8.17      1.36 o 
  -2   3  14        4.60        4.43      1.33 o 
  -1   3  14        5.09        5.74      1.73 o 
   0   3  14        4.96        5.58      1.41 o 
   1   3  14        0.30        0.44      1.34 o 
   2   3  14        7.64        5.25      1.69 o 
   3   3  14        0.86        0.77      1.31 o 
   4   3  14        2.94        4.11      1.72 o 
   5   3  14        0.04        2.82      1.66 o 
   6   3  14        1.91        3.12      1.98 o 
 -11   4  14        8.74        9.56      4.38 o 
 -10   4  14        0.11        1.09      2.36 o 
  -9   4  14        0.24       -1.70      2.33 o 
  -8   4  14        1.56        1.11      2.24 o 
  -7   4  14        2.52        1.11      1.23 o 
  -6   4  14        3.57        4.40      1.04 o 
  -5   4  14        8.38        6.44      1.55 o 
  -4   4  14       12.30       13.82      1.32 o 
  -3   4  14        1.61        2.40      1.20 o 
  -2   4  14        1.94        3.04      1.31 o 
  -1   4  14        0.32        1.27      1.15 o 
   0   4  14        0.01        1.66      1.31 o 
   1   4  14        2.05        0.51      1.61 o 
   2   4  14        0.30       -1.09      1.29 o 
   3   4  14        0.59        1.90      1.97 o 
   4   4  14        0.01        1.18      1.70 o 
   5   4  14        0.00        0.69      3.31 o 
  -7   5  14        4.35        1.69      3.29 o 
  -6   5  14        1.67        2.48      2.57 o 
  -5   5  14        8.28        8.72      3.60 o 
  -4   5  14        0.19       -0.04      2.64 o 
  -3   5  14        0.00       -2.16      3.19 o 
  -2   5  14        1.54        2.63      1.58 o 
  -1   5  14        2.79        3.70      1.80 o 
   0   5  14        4.57        4.14      1.73 o 
   1   5  14        5.39        6.68      1.50 o 
 -13   1  15        0.16        1.20      1.11 o 
 -12   1  15        7.16        4.11      1.03 o 
 -11   1  15       10.86        7.47      1.28 o 
 -10   1  15        0.68        0.61      1.23 o 
  -9   1  15        0.19        0.18      1.05 o 
  -8   1  15        0.22        1.24      0.98 o 
  -7   1  15        4.18        4.21      1.03 o 
  -6   1  15        0.00        0.71      0.95 o 
  -5   1  15        0.11       -1.08      1.08 o 
  -4   1  15        0.55        0.17      1.03 o 
  -3   1  15        1.93        0.48      1.14 o 
  -2   1  15       10.44        9.73      1.65 o 
  -1   1  15        0.13       -0.40      1.38 o 
   0   1  15       21.19       21.59      2.26 o 
   1   1  15        1.00        1.22      1.52 o 
   2   1  15        1.72        2.74      1.45 o 
   3   1  15        1.76        2.10      2.05 o 
   4   1  15        0.81        3.11      1.73 o 
   5   1  15        3.31        2.54      1.94 o 
   6   1  15        5.98        4.86      2.45 o 
   7   1  15        1.68        2.97      2.41 o 
 -13   2  15        2.30        2.59      1.30 o 
 -12   2  15       19.91       22.93      1.58 o 
 -11   2  15       20.56       20.54      2.41 o 
 -10   2  15        9.56        8.51      1.28 o 
  -9   2  15        3.22        4.09      2.48 o 
  -8   2  15        4.08        0.78      1.29 o 
  -7   2  15       29.67       27.60      1.53 o 
  -6   2  15       73.68       71.89      1.74 o 
  -5   2  15       20.47       21.81      2.33 o 
  -4   2  15        2.81        1.01      1.19 o 
  -3   2  15        4.72        2.85      1.31 o 
  -2   2  15        3.23        4.04      1.30 o 
  -1   2  15        4.68        5.38      1.63 o 
   0   2  15       11.09       10.85      1.77 o 
   1   2  15       36.77       39.46      3.68 o 
   2   2  15        0.01       -0.08      1.41 o 
   3   2  15        0.72        2.89      1.58 o 
   4   2  15        0.37        0.67      1.72 o 
   5   2  15        2.76        2.48      1.84 o 
   6   2  15        0.35       -0.96      1.64 o 
 -11   3  15        6.91        6.06      3.59 o 
 -10   3  15        6.02        3.28      1.43 o 
  -9   3  15        0.02        1.95      2.38 o 
  -8   3  15        0.28        0.51      1.22 o 
  -7   3  15       21.19       19.87      3.84 o 
  -6   3  15       33.01       30.48      1.53 o 
  -5   3  15       41.06       40.55      1.80 o 
  -4   3  15        6.71        3.59      1.23 o 
  -3   3  15        1.57        1.53      1.31 o 
  -2   3  15        0.07        0.69      1.26 o 
  -1   3  15        2.49        1.52      1.48 o 
   0   3  15        5.26        2.74      1.38 o 
   1   3  15        0.20        0.09      1.66 o 
   2   3  15        4.88        5.67      1.65 o 
   3   3  15        0.18        1.35      1.68 o 
   4   3  15        2.77        2.26      1.57 o 
   5   3  15        1.65        0.60      1.76 o 
  -9   4  15        0.42       -1.74      4.15 o 
  -8   4  15        3.09        2.87      2.57 o 
  -7   4  15        0.72       -1.89      2.49 o 
  -6   4  15        0.66       -0.23      1.58 o 
  -5   4  15        3.81        5.40      1.47 o 
  -4   4  15        0.37       -0.03      1.31 o 
  -3   4  15        5.25        2.99      1.21 o 
  -2   4  15        2.85        2.92      1.34 o 
  -1   4  15        0.13        0.67      1.37 o 
   0   4  15        0.05        1.89      1.34 o 
   1   4  15        0.07        1.16      1.52 o 
   2   4  15        0.67        2.45      1.44 o 
 -12   0  16        5.03        4.39      1.81 o 
 -11   0  16        1.20        0.11      1.90 o 
 -10   0  16        1.56        2.86      1.98 o 
  -9   0  16        0.65        0.83      1.64 o 
  -8   0  16       10.31        9.63      1.93 o 
  -7   0  16       19.39       15.82      1.99 o 
  -6   0  16       99.56       95.77      2.64 o 
  -5   0  16       52.98       49.95      2.25 o 
  -4   0  16        3.95        3.61      1.88 o 
  -3   0  16        4.67        5.38      1.71 o 
  -2   0  16        0.01       -0.61      2.10 o 
  -1   0  16       23.79       32.33      4.78 o 
   0   0  16        1.47        1.18      2.01 o 
   1   0  16       11.65        8.23      2.60 o 
   2   0  16       12.53       10.76      2.78 o 
   3   0  16        0.04        8.34      6.35 o 
   4   0  16        0.16       -3.16      3.16 o 
   5   0  16        0.05       -0.65      2.69 o 
 -12   1  16        2.57        4.89      1.37 o 
 -11   1  16        4.06        3.11      1.86 o 
 -10   1  16        0.10        0.40      1.22 o 
  -9   1  16        0.56        1.00      1.36 o 
  -8   1  16        2.51        2.75      1.11 o 
  -7   1  16        2.38        2.44      1.35 o 
  -6   1  16        6.62        5.58      1.13 o 
  -5   1  16        0.17       -0.51      1.13 o 
  -4   1  16        1.20        2.22      1.29 o 
  -3   1  16        0.34        0.72      1.11 o 
  -2   1  16        0.32        1.32      1.38 o 
  -1   1  16        2.07        0.15      1.32 o 
   0   1  16       59.86       63.55      2.48 o 
   1   1  16        1.21        2.91      1.78 o 
   2   1  16        0.32        0.26      1.51 o 
   3   1  16        1.18        1.00      1.80 o 
   4   1  16        1.44       -0.82      1.81 o 
   5   1  16        2.75        4.31      1.99 o 
 -11   2  16        9.55        8.72      2.29 o 
 -10   2  16        4.30        3.65      1.22 o 
  -9   2  16        0.02        2.71      1.68 o 
  -8   2  16        3.26        3.09      1.09 o 
  -7   2  16        1.79        2.53      1.13 o 
  -6   2  16        4.71        5.06      1.12 o 
  -5   2  16        5.25        5.38      1.30 o 
  -4   2  16        0.38        0.10      1.10 o 
  -3   2  16        0.28        0.24      1.50 o 
  -2   2  16        1.61        1.53      1.52 o 
  -1   2  16       46.14       48.14      2.28 o 
   0   2  16       27.59       32.35      1.91 o 
   1   2  16        7.31        8.40      2.10 o 
   2   2  16        0.13        0.62      1.42 o 
   3   2  16        0.60       -0.24      1.81 o 
   4   2  16        0.70        0.68      1.74 o 
 -10   3  16        0.38       -1.42      4.26 o 
  -9   3  16        3.68        4.39      2.86 o 
  -8   3  16        0.08        1.29      1.40 o 
  -7   3  16        1.50        2.32      1.18 o 
  -6   3  16        2.41        2.13      1.12 o 
  -5   3  16        0.32        1.39      1.38 o 
  -4   3  16        0.19        1.67      1.23 o 
  -3   3  16        0.26        1.30      1.49 o 
  -2   3  16        0.43        1.09      1.33 o 
  -1   3  16        5.16        4.73      2.13 o 
   0   3  16        4.27        3.15      1.59 o 
   1   3  16        0.04       -0.79      1.73 o 
   2   3  16        0.02       -0.33      1.56 o 
   3   3  16        0.59        1.56      1.79 o 
  -6   4  16        1.25       -1.01      2.00 o 
  -5   4  16        4.82        4.31      1.92 o 
  -4   4  16        0.07       -0.27      1.53 o 
  -3   4  16        0.02       -0.03      1.27 o 
  -2   4  16        1.76        3.02      1.50 o 
  -1   4  16        9.47       10.32      1.88 o 
 -11   1  17        0.31        0.02      1.24 o 
 -10   1  17        0.05        1.48      1.47 o 
  -9   1  17        0.29        0.74      1.33 o 
  -8   1  17        2.11        2.13      1.26 o 
  -7   1  17        9.88        7.93      1.25 o 
  -6   1  17       12.53        9.92      1.35 o 
  -5   1  17        0.22        1.65      1.58 o 
  -4   1  17        0.16       -0.32      1.16 o 
  -3   1  17        1.03        2.05      1.51 o 
  -2   1  17        6.60        5.98      1.47 o 
  -1   1  17       10.99        9.16      1.99 o 
   0   1  17       12.19       13.14      1.81 o 
   1   1  17        2.36        1.93      2.06 o 
   2   1  17        1.02        2.05      1.64 o 
   3   1  17        0.30        2.56      1.86 o 
 -10   2  17        0.14        0.94      4.16 o 
  -9   2  17        0.13        0.25      1.42 o 
  -8   2  17        0.00        3.06      1.27 o 
  -7   2  17        0.46        2.17      1.24 o 
  -6   2  17        0.50        1.21      1.11 o 
  -5   2  17        0.17        2.16      1.27 o 
  -4   2  17        0.10        0.13      1.33 o 
  -3   2  17        0.20       -0.05      1.70 o 
  -2   2  17        2.51        4.86      1.66 o 
  -1   2  17        7.48        8.70      1.69 o 
   0   2  17       10.03        8.79      2.12 o 
   1   2  17        0.54        0.03      1.57 o 
   2   2  17        1.46        1.16      2.33 o 
  -7   3  17       13.78       11.02      1.70 o 
  -6   3  17        7.48        5.38      1.62 o 
  -5   3  17        2.05        1.93      1.22 o 
  -4   3  17        1.05        1.35      1.36 o 
  -3   3  17        0.00        0.84      1.53 o 
  -2   3  17       11.22       10.14      1.98 o 
  -1   3  17        9.77        8.56      1.72 o 
   0   3  17        2.44       -0.31      2.05 o 
  -9   0  18        0.11        2.24      2.36 o 
  -8   0  18        0.60        2.28      2.04 o 
  -7   0  18        0.03        0.16      1.79 o 
  -6   0  18        1.16        1.45      1.72 o 
  -5   0  18        0.28        1.88      1.94 o 
  -4   0  18        0.13        2.04      1.83 o 
  -3   0  18        0.30        1.82      2.45 o 
  -2   0  18        2.05        2.73      1.97 o 
  -1   0  18        1.09       -0.45      2.61 o 
   0   0  18        4.93        3.77      2.14 o 
   1   0  18        9.51        7.99      2.80 o 
  -8   1  18        1.06        1.54      1.49 o 
  -7   1  18        0.53        1.31      1.29 o 
  -6   1  18        0.37        1.78      1.44 o 
  -5   1  18        1.44        2.71      1.37 o 
  -4   1  18        0.17        1.77      1.27 o 
  -3   1  18        3.05        2.44      1.62 o 
  -2   1  18        6.68        7.51      1.63 o 
  -1   1  18        1.34        0.67      1.54 o 
   0   1  18        5.71        5.43      1.77 o 
   1   1  18        0.71        1.58      2.60 o 
  -6   2  18        1.69        2.59      1.37 o 
  -5   2  18        0.71        0.82      1.29 o 
  -4   2  18        0.52       -0.71      1.41 o 
  -3   2  18        0.54        0.55      1.42 o 
  -2   2  18        6.41        4.87      1.90 o 
  -1   2  18        2.70        6.51      3.38 o 
                                                 
